# Supplementary material for: Long noncoding RNA 00976 promotes pancreatic cancer progression through OTUD7B by sponging miR-137 involving EGFR/MAPK pathway
Source: J Exp Clin Cancer Res. 2019 Nov 20;38:470. doi: 10.1186/s13046-019-1388-4 (PMC6868788; doi:10.1186/s13046-019-1388-4)
Supplement: Supplementary file 3 — Table S1. Different proteins in Linc00976 knockdown and NC PANC-1 based on the iTRAQ results. (XLSX 1041 kb) [file 13046_2019_1388_MOESM3_ESM.xlsx]

## Sheet: A VS B
Accession	Gene Name	Description	Coverage	# Peptides	# PSMs	# Unique Peptides	# AAs	MW [kDa]	calc. pI	Abundances B1	Abundances B2	Abundances B3	Abundances A1	Abundances A2	Abundances A3	Average B	Average A	B/A	P value
O75394	MRPL33	39S ribosomal protein L33, mitochondrial OS=Homo sapiens GN=MRPL33 PE=1 SV=1	16.9231	1	1	1	65	7.614	10.8	118.9	127.7	175.9	67.7	61.4	48.3	140.833	59.1333	2.38162	0.0117925
A1L497	ANKRD26	ANKRD26 protein OS=Homo sapiens GN=ANKRD26 PE=2 SV=1	1.04287	1	1	1	1726	198.09	5.68	172.6	120	99.1	69	68.2	71.1	130.567	69.4333	1.88046	0.0491265
Q9H2A2	ALDH8A1	Aldehyde dehydrogenase family 8 member A1 OS=Homo sapiens GN=ALDH8A1 PE=1 SV=1	1.64271	1	1	1	487	53.367	7.14	112.9	147.2	120.6	69.6	76.6	73.1	126.9	73.1	1.73598	0.00706806
A0A126GVI5	OR1M1	Olfactory receptor (Fragment) OS=Homo sapiens GN=OR1M1 PE=3 SV=1	2.2293	1	1	1	314	35.005	8.9	103.5	129.1	141.7	80.7	85.5	59.5	124.767	75.2333	1.6584	0.0229095
Q6GQQ9	OTUD7B	OTU domain-containing protein 7B OS=Homo sapiens GN=OTUD7B PE=1 SV=1	13.8889	3	4	3	324	36.94	9.28	122.7	123.9	125.4	86.3	74	67.7	124	76	1.63158	0.000961081
Q6SPF0	SAMD1	Atherin OS=Homo sapiens GN=SAMD1 PE=1 SV=1	1.30112	1	1	1	538	56.018	7.58	133.3	128.9	107.5	74.8	83.6	71.8	123.233	76.7333	1.60599	0.00595456
Q68GS6	EGFR	Epidermal growth factor receptor (Fragment) OS=Homo sapiens GN=EGFR PE=2 SV=1	36.4	10	24	1	250	27.495	7.42	108.4	133.2	125.3	80.9	96.4	55.8	122.3	77.7	1.574	0.0326872
Q9UK22	FBXO2	F-box only protein 2 OS=Homo sapiens GN=FBXO2 PE=1 SV=2	29.7297	5	10	5	296	33.307	4.37	118.7	127.9	113.5	79.6	87	73.4	120.033	80	1.50042	0.00225153
A0A024QZH6	SR-A1	Serine arginine-rich pre-mRNA splicing factor SR-A1, isoform CRA_a OS=Homo sapiens GN=SR-A1 PE=4 SV=1	1.14329	1	1	1	1312	139.182	9.25	114.3	112.7	130.1	91.5	82.4	69	119.033	80.9667	1.47015	0.0113409
P04350	TUBB4A	Tubulin beta-4A chain OS=Homo sapiens GN=TUBB4A PE=1 SV=2	81.0811	24	339	3	444	49.554	4.88	117.4	132.3	106.4	87.9	89.8	66.2	118.7	81.3	1.46002	0.0247036
Q14653	IRF3	Interferon regulatory factor 3 OS=Homo sapiens GN=IRF3 PE=1 SV=1	7.49415	2	3	2	427	47.19	5.34	96.5	139.9	119.5	79.8	82.8	81.4	118.633	81.3333	1.45861	0.0412118
A0A024RAM2	GLRX	Glutaredoxin (Thioltransferase), isoform CRA_c OS=Homo sapiens GN=GLRX PE=4 SV=1	19.8113	1	1	1	106	11.768	8.09	121.1	128.9	105.8	70	99.8	74.4	118.6	81.4	1.457	0.0318432
Q96K17	BTF3L4	Transcription factor BTF3 homolog 4 OS=Homo sapiens GN=BTF3L4 PE=1 SV=1	37.3418	5	13	5	158	17.26	6.35	114.9	123.7	115.6	79	86.6	80.1	118.067	81.9	1.4416	0.000605813
B7Z213		cDNA FLJ50130, highly similar to Heterogeneous nuclear ribonucleoprotein Q OS=Homo sapiens PE=2 SV=1	33.2031	8	32	2	256	28.561	9.17	127.1	123.1	103.8	88.9	78.1	79	118	82	1.43902	0.0107391
Q9BS40	LXN	Latexin OS=Homo sapiens GN=LXN PE=1 SV=2	30.1802	4	6	4	222	25.734	5.78	124	122.4	107.5	74.3	84.3	87.4	117.967	82	1.43862	0.00543211
A0A024RC06	MTM1	Myotubularin 1, isoform CRA_a OS=Homo sapiens GN=MTM1 PE=3 SV=1	4.64345	2	2	2	603	69.888	8.18	116.2	123	114.6	82.4	84.7	79.1	117.933	82.0667	1.43704	0.000297282
O14933	UBE2L6	Ubiquitin/ISG15-conjugating enzyme E2 L6 OS=Homo sapiens GN=UBE2L6 PE=1 SV=4	9.80392	1	2	1	153	17.757	7.88	108.8	130.2	114.2	83.3	82	81.6	117.733	82.3	1.43054	0.00533808
Q9P1F3	ABRACL	Costars family protein ABRACL OS=Homo sapiens GN=ABRACL PE=1 SV=1	35.8025	2	4	2	81	9.051	6.29	127.8	123.8	101.2	78	86.8	82.4	117.6	82.4	1.42718	0.0153005
A0A024R4H5	DFFA	DNAation factor, 45kDa, alpha polypeptide, isoform CRA_b OS=Homo sapiens GN=DFFA PE=4 SV=1	41.4179	8	13	1	268	29.393	4.61	124	110.3	116.3	81.8	92.9	74.6	116.867	83.1	1.40634	0.00704343
Q8NFA0	USP32	Ubiquitin carboxyl-terminal hydrolase 32 OS=Homo sapiens GN=USP32 PE=1 SV=1	0.685786	1	1	1	1604	181.54	6.44	107.9	122.8	118	90.5	85	75.8	116.233	83.7667	1.38758	0.00612896
B2RBE5		cDNA, FLJ95468, highly similar to Homo sapiens transcriptional coactivator tubedown-100 (TBDN100),transcript variant 1, mRNA OS=Homo sapiens PE=2 SV=1	37.8753	25	41	23	866	101.236	7.42	116.3	116.7	115.7	82.3	85.1	84	116.233	83.8	1.38703	3.01769e-06
H0Y990	ABCE1	ATP-binding cassette sub-family E member 1 (Fragment) OS=Homo sapiens GN=ABCE1 PE=1 SV=1	46.2585	6	12	1	147	16.226	8.81	119.8	129.9	98.8	94.5	80.5	76.5	116.167	83.8333	1.38569	0.038683
Q9Y2J8	PADI2	Protein-arginine deiminase type-2 OS=Homo sapiens GN=PADI2 PE=1 SV=2	48.4211	24	76	24	665	75.515	5.59	118.9	123.2	106.1	93	80.3	78.4	116.067	83.9	1.38339	0.00949532
O43175	PHGDH	D-3-phosphoglycerate dehydrogenase OS=Homo sapiens GN=PHGDH PE=1 SV=4	43.3396	18	39	18	533	56.614	6.71	114.4	120.8	112.6	90.9	80.9	80.4	115.933	84.0667	1.37906	0.00166135
B4DR52		Histone H2B OS=Homo sapiens PE=2 SV=1	48.1928	12	211	2	166	18.03	10.32	124.9	119.4	103	95.3	77.9	79.5	115.767	84.2333	1.37436	0.021519
Q53Y51	DDT	D-dopachrome tautomerase OS=Homo sapiens GN=DDT PE=2 SV=1	50	6	13	6	118	12.704	7.3	117.8	119	109.5	82.8	85.4	85.5	115.433	84.5667	1.365	0.000582119
P31947	SFN	14-3-3 protein sigma OS=Homo sapiens GN=SFN PE=1 SV=1	50.8065	11	56	7	248	27.757	4.74	119.5	111.5	113.6	84.7	81.8	89	114.867	85.1667	1.34873	0.000731239
P80723	BASP1	Brain acid soluble protein 1 OS=Homo sapiens GN=BASP1 PE=1 SV=2	54.6256	8	14	8	227	22.68	4.63	116	113.4	114.1	80.6	89	86.9	114.5	85.5	1.33918	0.000390667
O00764	PDXK	Pyridoxal kinase OS=Homo sapiens GN=PDXK PE=1 SV=1	37.5	10	19	10	312	35.08	6.13	115.1	115	113.3	87.2	83.5	86	114.467	85.5667	1.33775	1.98623e-05
A0A0S2Z4J3	SDHD	Succinate dehydrogenase [ubiquinone] cytochrome b small subunit (Fragment) OS=Homo sapiens GN=SDHD PE=2 SV=1	6.28931	1	1	1	159	17.032	8.63	104.6	122.4	116.1	97.7	82.2	76.9	114.367	85.6	1.33606	0.0240499
H7C3J6	SAMD11	Sterile alpha motif domain-containing protein 11 (Fragment) OS=Homo sapiens GN=SAMD11 PE=1 SV=1	1.2939	1	1	1	541	57.205	6.3	104.1	124.2	114.2	86.2	90.7	80.6	114.167	85.8333	1.3301	0.0120485
A8K139		cDNA FLJ76744, highly similar to Homo sapiens L1 cell adhesion molecule (L1CAM), transcript variant 1, mRNA OS=Homo sapiens PE=2 SV=1	6.52347	5	5	5	1257	139.945	6.24	111.2	114.5	116.3	86.1	80.2	91.8	114	86.0333	1.32507	0.00158663
Q53FA7	TP53I3	Quinone oxidoreductase PIG3 OS=Homo sapiens GN=TP53I3 PE=1 SV=2	27.4096	5	7	5	332	35.514	7.17	115.7	116	110.1	85.2	90.5	82.5	113.933	86.0667	1.32378	0.000779907
B3KXX8		cDNA FLJ46278 fis, clone TESTI4029743 OS=Homo sapiens PE=2 SV=1	1.62703	1	1	1	799	87.819	5.41	108.9	119.1	113.1	87.8	88.8	82.3	113.7	86.3	1.3175	0.00157228
Q15257	PTPA	Serine/threonine-protein phosphatase 2A activator OS=Homo sapiens GN=PTPA PE=1 SV=3	38.8268	9	13	9	358	40.641	5.94	115.3	116.8	108.7	86.9	88.7	83.6	113.6	86.4	1.31481	0.000721518
B2R533		cDNA, FLJ92320, highly similar to Homo sapiens glutathione S-transferase theta 2 (GSTT2), mRNA OS=Homo sapiens PE=2 SV=1	2.86885	1	1	1	244	27.518	6.4	104.6	119.6	116	87	84.1	88.7	113.4	86.6	1.30947	0.0047345
A0A0S2Z2Z6	ANXA6	Annexin (Fragment) OS=Homo sapiens GN=ANXA6 PE=2 SV=1	36.7013	19	24	19	673	75.826	5.6	113.3	113.7	112.2	92.4	86.2	82.1	113.067	86.9	1.30111	0.000985321
F5GWE5	PITPNA	Phosphatidylinositol transfer protein alpha isoform OS=Homo sapiens GN=PITPNA PE=1 SV=1	28.1481	7	9	4	270	31.782	6.55	116.5	112.1	110.6	82.3	91.4	87.1	113.067	86.9333	1.30061	0.00117927
Q9P0S3	ORMDL1	ORM1-like protein 1 OS=Homo sapiens GN=ORMDL1 PE=1 SV=1	18.9542	2	2	1	153	17.36	9.64	105.1	112.1	121.5	96.3	91	74.1	112.9	87.1333	1.29572	0.0348818
V9HWC4	HEL-S-132P	Epididymis secretory sperm binding protein Li 132P OS=Homo sapiens GN=HEL-S-132P PE=2 SV=1	35.2	3	7	3	125	13.824	6.07	114.6	115.4	108.5	83.7	88.1	89.7	112.833	87.1667	1.29446	0.000810744
O95210	STBD1	Starch-binding domain-containing protein 1 OS=Homo sapiens GN=STBD1 PE=1 SV=1	5.30726	1	1	1	358	38.983	5.73	110.4	116.3	111.6	87.5	83.6	90.7	112.767	87.2667	1.29221	0.000731918
Q9BX69	CARD6	Caspase recruitment domain-containing protein 6 OS=Homo sapiens GN=CARD6 PE=1 SV=2	0.96432	1	1	1	1037	116.394	6.37	121.1	102	114.8	96.9	84.9	80.2	112.633	87.3333	1.28969	0.0279927
Q8IUC4	RHPN2	Rhophilin-2 OS=Homo sapiens GN=RHPN2 PE=1 SV=1	19.242	10	14	10	686	76.944	6.8	116.2	111.9	109.6	89.2	88.3	84.8	112.567	87.4333	1.28746	0.000436048
V9HW43	HEL-S-102	Epididymis secretory protein Li 102 OS=Homo sapiens GN=HEL-S-102 PE=2 SV=1	59.5122	11	27	11	205	22.768	6.4	118	113	106.6	85.4	88.5	88.5	112.533	87.4667	1.28659	0.00192088
Q9BRF8	CPPED1	Serine/threonine-protein phosphatase CPPED1 OS=Homo sapiens GN=CPPED1 PE=1 SV=3	27.707	5	6	5	314	35.526	6.2	116.5	111.2	109.9	85.7	87.7	89	112.533	87.4667	1.28659	0.000359963
E9PL57	NEDD8-MDP1	NEDD8-MDP1 readthrough (Fragment) OS=Homo sapiens GN=NEDD8-MDP1 PE=4 SV=1	17.0588	3	4	3	170	19.524	7.43	126.1	108.6	102.7	86.1	90.9	85.6	112.467	87.5333	1.28484	0.0260481
Q9Y3D2	MSRB2	Methionine-R-sulfoxide reductase B2, mitochondrial OS=Homo sapiens GN=MSRB2 PE=1 SV=2	15.9341	1	1	1	182	19.524	8.63	116.4	113.7	107.3	93.8	85	83.9	112.467	87.5667	1.28435	0.00383024
P37840	SNCA	Alpha-synuclein OS=Homo sapiens GN=SNCA PE=1 SV=1	35	3	3	3	140	14.451	4.7	114.9	117.5	104.9	92.3	83.2	87.2	112.433	87.5667	1.28397	0.00592573
Q9NVC3	SLC38A7	Putative sodium-coupled neutral amino acid transporter 7 OS=Homo sapiens GN=SLC38A7 PE=1 SV=1	2.5974	1	1	1	462	49.933	5.08	102.7	119.1	115.2	75.9	100.1	87	112.333	87.6667	1.28137	0.0450364
Q8TDJ6	DMXL2	DmX-like protein 2 OS=Homo sapiens GN=DMXL2 PE=1 SV=2	0.395257	1	1	1	3036	339.427	6.38	113.4	119.8	103.7	88.1	87.6	87.5	112.3	87.7333	1.28002	0.00631846
Q9BX66	SORBS1	Sorbin and SH3 domain-containing protein 1 OS=Homo sapiens GN=SORBS1 PE=1 SV=3	1.23839	1	1	1	1292	142.426	6.84	110.9	115.5	110.4	94.1	95.8	73.3	112.267	87.7333	1.27964	0.0296708
P09382	LGALS1	Galectin-1 OS=Homo sapiens GN=LGALS1 PE=1 SV=2	91.1111	10	93	10	135	14.706	5.5	113.3	113.9	109.2	85.1	89.4	89.1	112.133	87.8667	1.27618	0.000278128
A4D1W8	UCC1	Ependymin related protein 1 (Zebrafish), isoform CRA_b OS=Homo sapiens GN=UCC1 PE=4 SV=1	12.2093	4	6	4	344	38.126	9.58	115.4	119.1	101.4	90.2	91.2	82.7	111.967	88.0333	1.27187	0.0164674
B8ZWD9	DBI	Diazepam binding inhibitor, splice form 1D(2) OS=Homo sapiens GN=DBI PE=2 SV=1	30.5556	3	17	3	144	16.1	5.05	116.1	111.7	107.9	93	85.1	86.3	111.9	88.1333	1.26967	0.00223751
A0A024RAV0	BCAT1	Branched-chain-amino-acid aminotransferase OS=Homo sapiens GN=BCAT1 PE=3 SV=1	17.6166	4	7	4	386	42.939	5.3	109.9	114.3	111.1	93.1	87.4	84.1	111.767	88.2	1.2672	0.00131131
P02792	FTL	Ferritin light chain OS=Homo sapiens GN=FTL PE=1 SV=2	8.57143	1	1	1	175	20.007	5.78	103	123.8	108.3	83.3	90.5	91.1	111.7	88.3	1.26501	0.0253602
P63261	ACTG1	Actin, cytoplasmic 2 OS=Homo sapiens GN=ACTG1 PE=1 SV=1	78.4	28	724	3	375	41.766	5.48	112.5	110.2	112.3	88.2	87.7	89.1	111.667	88.3333	1.26415	1.00842e-05
P42025	ACTR1B	Beta-centractin OS=Homo sapiens GN=ACTR1B PE=1 SV=1	28.9894	7	13	2	376	42.267	6.4	102.6	121.7	110.5	87.7	95	82.5	111.6	88.4	1.26244	0.0248142
Q9NVH6	TMLHE	Trimethyllysine dioxygenase, mitochondrial OS=Homo sapiens GN=TMLHE PE=1 SV=1	3.80048	1	3	1	421	49.486	7.72	114.1	111.8	108.9	88.6	90	86.6	111.6	88.4	1.26244	0.000208537
Q9UE89		Beta-actin (Fragment) OS=Homo sapiens PE=2 SV=1	83.0986	6	174	1	71	7.794	7.12	106.5	107.3	120.6	99.1	86.7	79.8	111.467	88.5333	1.25904	0.0343015
Q53FE5		Putative uncharacterized protein (Fragment) OS=Homo sapiens PE=2 SV=1	26.2357	4	6	4	263	28.325	8.38	113.6	113.2	107.5	89.2	88.7	87.7	111.433	88.5333	1.25866	0.000344358
G3V4T6	GSTZ1	Maleylacetoacetate isomerase OS=Homo sapiens GN=GSTZ1 PE=1 SV=1	6.45161	1	1	1	217	24.217	7.18	104.2	113.2	116.9	100.5	85.9	79.2	111.433	88.5333	1.25866	0.0354177
P17301	ITGA2	Integrin alpha-2 OS=Homo sapiens GN=ITGA2 PE=1 SV=1	21.9306	16	24	3	1181	129.214	5.31	103.3	110.3	120.7	89	90.6	86.2	111.433	88.6	1.25771	0.0118959
Q86TW2	ADCK1	Uncharacterized aarF domain-containing protein kinase 1 OS=Homo sapiens GN=ADCK1 PE=2 SV=2	1.32075	1	1	1	530	60.538	8.6	117.7	109.2	107.3	93.7	92.6	79.5	111.4	88.6	1.25734	0.0149354
Q13509	TUBB3	Tubulin beta-3 chain OS=Homo sapiens GN=TUBB3 PE=1 SV=2	71.1111	22	251	7	450	50.4	4.93	110.9	115.2	107.9	85.1	92.8	88.2	111.333	88.7	1.25517	0.00182796
V9HWJ2	HEL-S-26	Isocitrate dehydrogenase [NADP] OS=Homo sapiens GN=HEL-S-26 PE=2 SV=1	49.2754	17	41	16	414	46.63	7.01	110.7	113.8	109.4	93.5	87.8	84.8	111.3	88.7	1.25479	0.00139822
E5RIM7	ATOX1	Copper transport protein ATOX1 OS=Homo sapiens GN=ATOX1 PE=1 SV=1	71.2329	5	9	5	73	7.869	7.24	111.4	112	110.5	90	85.1	91	111.3	88.7	1.25479	0.00027133
B4DEQ7		cDNA FLJ50003, highly similar to Homo sapiens leucine-rich repeats and calponin homology (CH) domain containing 3 (LRCH3), mRNA OS=Homo sapiens PE=2 SV=1	1.4944	1	1	1	803	89.12	6.7	109.9	109.5	114.2	85.7	99.9	80.8	111.2	88.8	1.25225	0.0193907
Q6ZXV5	TMTC3	Transmembrane and TPR repeat-containing protein 3 OS=Homo sapiens GN=TMTC3 PE=1 SV=2	7.75956	6	12	5	915	103.942	8.87	108.7	115.3	109.6	89.2	93.7	83.6	111.2	88.8333	1.25178	0.00334019
J3QRS3	MYL12A	Myosin regulatory light chain 12A OS=Homo sapiens GN=MYL12A PE=1 SV=1	60.452	8	51	1	177	20.444	4.75	115.4	111.7	106.4	95.6	91.8	79.1	111.167	88.8333	1.25141	0.0165928
Q6IAQ2	SDHC	SDHC protein OS=Homo sapiens GN=SDHC PE=2 SV=1	4.73373	1	2	1	169	18.59	9.69	119.3	111.3	102.8	77.1	95.5	93.9	111.133	88.8333	1.25103	0.0421657
B7Z992		cDNA FLJ53698, highly similar to Gelsolin OS=Homo sapiens PE=2 SV=1	53.4266	28	108	22	715	78.783	6.11	113.4	115.1	104.9	89.5	88.5	88.6	111.133	88.8667	1.25056	0.00216666
P27144	AK4	Adenylate kinase 4, mitochondrial OS=Homo sapiens GN=AK4 PE=1 SV=1	14.7982	3	3	3	223	25.252	8.4	108.4	116.4	108.5	92.7	88.7	85.3	111.1	88.9	1.24972	0.00285874
P13640	MT1G	Metallothionein-1G OS=Homo sapiens GN=MT1G PE=1 SV=2	33.871	3	4	3	62	6.136	7.96	112.7	104.9	115.5	84.1	85.3	97.4	111.033	88.9333	1.2485	0.0140408
A8K180		cDNA FLJ76749, highly similar to Homo sapiens Wiskott-Aldrich syndrome-like (WASL), mRNA OS=Homo sapiens PE=2 SV=1	6.53465	1	9	1	505	54.735	8.12	114.9	104.5	113.6	89.1	94.8	83.2	111	89.0333	1.24672	0.00936323
Q9ULZ3	PYCARD	Apoptosis-associated speck-like protein containing a CARD OS=Homo sapiens GN=PYCARD PE=1 SV=2	16.4103	3	3	3	195	21.613	6.34	109.7	109.1	113.9	94.6	84.2	88.5	110.9	89.1	1.24467	0.00295469
Q9NPB8	GPCPD1	Glycerophosphocholine phosphodiesterase GPCPD1 OS=Homo sapiens GN=GPCPD1 PE=1 SV=2	1.6369	1	1	1	672	75.986	5.53	115.3	114.9	102.5	95.2	90.2	81.9	110.9	89.1	1.24467	0.0189002
Q01484	ANK2	Ankyrin-2 OS=Homo sapiens GN=ANK2 PE=1 SV=4	1.31413	4	5	2	3957	433.448	5.14	115.4	114.7	102.4	87.3	92.4	87.8	110.833	89.1667	1.24299	0.00870798
K7EM18	EIF1	Eukaryotic translation initiation factor 1 OS=Homo sapiens GN=EIF1 PE=1 SV=1	71.0744	7	20	3	121	13.599	7.9	107.1	112.5	112.4	91.7	92.3	84	110.667	89.3333	1.23881	0.00266988
P11413	G6PD	Glucose-6-phosphate 1-dehydrogenase OS=Homo sapiens GN=G6PD PE=1 SV=4	72.0388	30	75	27	515	59.219	6.84	110.2	111.5	110.3	92.6	88.9	86.6	110.667	89.3667	1.23834	0.000290008
P49327	FASN	Fatty acid synthase OS=Homo sapiens GN=FASN PE=1 SV=3	57.945	103	377	102	2511	273.254	6.44	114.9	106.9	110.1	94.2	87.1	86.8	110.633	89.3667	1.23797	0.00316974
E9PR47	AAMDC	Mth938 domain-containing protein OS=Homo sapiens GN=AAMDC PE=1 SV=1	8.33333	1	1	1	168	17.926	8.05	112.5	115.3	104.1	83.7	92.8	91.6	110.633	89.3667	1.23797	0.00852683
A0A024R1X3	VPS25	Vacuolar protein sorting 25 (Yeast), isoform CRA_a OS=Homo sapiens GN=VPS25 PE=4 SV=1	27.2727	3	6	3	176	20.735	6.34	113.3	110.1	108.3	87.3	94.9	86.1	110.567	89.4333	1.2363	0.00247644
P26447	S100A4	Protein S100-A4 OS=Homo sapiens GN=S100A4 PE=1 SV=1	36.6337	5	13	5	101	11.721	6.11	111.9	112	107.6	89.2	87.9	91.4	110.5	89.5	1.23464	0.00029147
Q9Y3D6	FIS1	Mitochondrial fission 1 protein OS=Homo sapiens GN=FIS1 PE=1 SV=2	34.2105	4	5	4	152	16.927	8.79	114.2	114.1	103.1	95	84	89.7	110.467	89.5667	1.23335	0.0126743
A0A0S2Z4G8	TPM3	Tropomyosin 3 isoform 2 OS=Homo sapiens GN=TPM3 PE=2 SV=1	45.5645	14	53	1	248	28.743	4.72	107.9	109.6	113.8	91.4	86.8	90.5	110.433	89.5667	1.23297	0.00074987
B2R9S4		cDNA, FLJ94534, highly similar to Homo sapiens capping protein (actin filament), gelsolin-like(CAPG), mRNA OS=Homo sapiens PE=2 SV=1	47.7011	10	24	10	348	38.473	6.37	110.7	113.6	107	94.8	89.7	84.2	110.433	89.5667	1.23297	0.00443936
P35790	CHKA	Choline kinase alpha OS=Homo sapiens GN=CHKA PE=1 SV=3	6.12691	1	1	1	457	52.215	6.55	112.1	109.3	109.7	91.6	95.7	81.5	110.367	89.6	1.23177	0.00852717
Q9UKY7	CDV3	Protein CDV3 homolog OS=Homo sapiens GN=CDV3 PE=1 SV=1	56.2016	12	23	12	258	27.318	6.4	111.8	111.2	108.1	84.2	90.2	94.5	110.367	89.6333	1.23131	0.00292228
Q8N556	AFAP1	Actin filament-associated protein 1 OS=Homo sapiens GN=AFAP1 PE=1 SV=2	15.0685	9	12	9	730	80.675	8.68	116	111.8	103.3	89.2	85	94.7	110.367	89.6333	1.23131	0.0113665
Q9HB66	MKKS	Alternative protein MKKS OS=Homo sapiens GN=MKKS PE=1 SV=1	41.2698	2	3	2	63	7.259	9.61	104.7	122.2	104.1	84.3	96.5	88.1	110.333	89.6333	1.23094	0.040707
Q59EU6		EF hand domain family, member D1 variant (Fragment) OS=Homo sapiens PE=2 SV=1	19.2453	4	9	2	265	29.755	6.21	110.8	107.3	112.9	83.8	99.1	86.1	110.333	89.6667	1.23048	0.0148015
P14324	FDPS	Farnesyl pyrophosphate synthase OS=Homo sapiens GN=FDPS PE=1 SV=4	19.5704	8	12	3	419	48.245	6.15	109.1	113.3	108.4	91.2	88.8	89.2	110.267	89.7333	1.22883	0.000269881
B4DY32		cDNA FLJ51387, highly similar to Asparagine synthetase (glutamine-hydrolyzing) (EC 6.3.5.4) OS=Homo sapiens PE=2 SV=1	57.9498	21	43	1	478	54.827	6.4	110.6	103.3	116.7	98.1	89.5	81.8	110.2	89.8	1.22717	0.0286696
A0A024RA58	DFNA5	Deafness, autosomal dominant 5, isoform CRA_a OS=Homo sapiens GN=DFNA5 PE=4 SV=1	2.41935	1	1	1	496	54.52	5.17	105.7	114.3	110.5	90.9	95.9	82.7	110.167	89.8333	1.22635	0.0113553
Q49AE6	PAIP2	PAIP2 protein OS=Homo sapiens GN=PAIP2 PE=2 SV=1	11.0236	1	1	1	127	14.961	4.12	102.7	107.5	120.2	86.8	87.3	95.4	110.133	89.8333	1.22597	0.0265299
A0A024R3W4	GGPS1	Geranylgeranyl diphosphate synthase 1, isoform CRA_a OS=Homo sapiens GN=GGPS1 PE=3 SV=1	7.33333	2	2	2	300	34.849	6.14	108	108.8	113.6	91.1	89.2	89.2	110.133	89.8333	1.22597	0.000400056
B1AKZ4	PEA15	Phosphoprotein enriched in astrocytes 15, isoform CRA_a OS=Homo sapiens GN=PEA15 PE=2 SV=1	62.3077	6	10	6	130	15.031	5.02	116.1	114.4	99.9	89.1	93.2	87.3	110.133	89.8667	1.22552	0.0202375
Q8WWX9	SELENOM	Selenoprotein M OS=Homo sapiens GN=SELENOM PE=1 SV=3	19.3103	2	2	2	145	16.222	5.54	103.8	110.3	116.2	89.5	90.7	89.5	110.1	89.9	1.22469	0.00497261
H3BPF6	PFDN5	Prefoldin subunit 5 (Fragment) OS=Homo sapiens GN=PFDN5 PE=1 SV=1	72.3684	9	24	1	152	17.146	6.33	115.2	107.1	107.9	94.5	92.8	82.5	110.067	89.9333	1.22387	0.0114606
Q9BW83	IFT27	Intraflagellar transport protein 27 homolog OS=Homo sapiens GN=IFT27 PE=1 SV=1	39.2473	5	8	5	186	20.467	5.41	108.6	103	118.4	87.9	91	91.2	110	90.0333	1.22177	0.0124795
P35219	CA8	Carbonic anhydrase-related protein OS=Homo sapiens GN=CA8 PE=1 SV=3	24.4828	4	10	4	290	32.953	4.86	107.8	109.5	112.4	87.8	93.2	89.3	109.9	90.1	1.21976	0.000700342
B2R642		cDNA, FLJ92775, highly similar to Homo sapiens melanoma cell adhesion molecule (MCAM), mRNA OS=Homo sapiens PE=2 SV=1	20.1238	9	11	9	646	71.591	5.76	108.7	113.3	107.7	89.3	91.5	89.5	109.9	90.1	1.21976	0.000442728
B4DHQ3		Phosphoserine aminotransferase OS=Homo sapiens PE=2 SV=1	55.6627	18	40	18	415	45.326	9.03	108.5	110.1	111.1	97.4	86.3	86.7	109.9	90.1333	1.2193	0.00599196
Q15417	CNN3	Calponin-3 OS=Homo sapiens GN=CNN3 PE=1 SV=1	26.7477	6	13	5	329	36.391	6.05	113.2	110.5	105.9	91.1	89.7	89.6	109.867	90.1333	1.21893	0.000833103
B2R6S5	CMPK	UMP-CMP kinase OS=Homo sapiens GN=CMPK PE=2 SV=1	40.3509	8	14	8	228	25.838	7.97	112.9	109.5	107.2	85.3	94.1	91.1	109.867	90.1667	1.21848	0.00302359
O75828	CBR3	Carbonyl reductase [NADPH] 3 OS=Homo sapiens GN=CBR3 PE=1 SV=3	14.4404	3	5	1	277	30.831	6.18	111.8	109.7	107.7	78.1	95.5	97.2	109.733	90.2667	1.21566	0.0351416
P15121	AKR1B1	Aldose reductase OS=Homo sapiens GN=AKR1B1 PE=1 SV=3	22.7848	7	10	6	316	35.83	6.98	111.3	112.5	105.4	87.9	90.4	92.6	109.733	90.3	1.21521	0.00166429
V9HWA6	HEL32	Epididymis luminal protein 32 OS=Homo sapiens GN=HEL32 PE=2 SV=1	82.4242	15	46	14	165	18.493	7.85	113.2	108	107.9	84.6	92.8	93.5	109.7	90.3	1.21484	0.00442246
Q9Y547	HSPB11	Intraflagellar transport protein 25 homolog OS=Homo sapiens GN=HSPB11 PE=1 SV=1	33.3333	3	6	3	144	16.287	5.03	108.8	108.9	111.4	86.6	95.1	89.2	109.7	90.3	1.21484	0.00186448
O00273	DFFA	DNA fragmentation factor subunit alpha OS=Homo sapiens GN=DFFA PE=1 SV=1	35.9517	9	15	2	331	36.5	4.79	109.4	110.1	109.5	86.7	95.4	88.8	109.667	90.3	1.21447	0.00181245
O95372	LYPLA2	Acyl-protein thioesterase 2 OS=Homo sapiens GN=LYPLA2 PE=1 SV=1	22.9437	5	8	5	231	24.721	7.23	108.4	111.8	108.9	93.4	88	89.6	109.7	90.3333	1.21439	0.000543897
V9HW77	HEL-211	Epididymis luminal protein 211 OS=Homo sapiens GN=HEL-211 PE=2 SV=1	64.3045	16	33	16	381	42.648	5.59	114.6	108.3	106.1	87.9	92.3	90.8	109.667	90.3333	1.21402	0.00248404
B2RD36		cDNA, FLJ96437 OS=Homo sapiens PE=2 SV=1	34.6939	7	13	7	245	28.04	6.79	110.8	110.3	107.7	89.4	90.2	91.5	109.6	90.3667	1.21284	7.21513e-05
Q6FIC5	CLIC4	Chloride intracellular channel protein OS=Homo sapiens GN=CLIC4 PE=2 SV=1	77.8656	18	34	18	253	28.754	5.59	110.9	111.4	106.4	93.6	88.2	89.5	109.567	90.4333	1.21157	0.00109406
A6NCE7	MAP1LC3B2	Microtubule-associated proteins 1A/1B light chain 3 beta 2 OS=Homo sapiens GN=MAP1LC3B2 PE=2 SV=1	11.2	1	3	1	125	14.619	8.68	109.5	113.4	105.8	101.9	85.6	83.8	109.567	90.4333	1.21157	0.0360232
P32320	CDA	Cytidine deaminase OS=Homo sapiens GN=CDA PE=1 SV=2	54.7945	4	6	4	146	16.174	6.92	109.5	114.1	104.9	87.3	94.8	89.5	109.5	90.5333	1.2095	0.00542201
P50238	CRIP1	Cysteine-rich protein 1 OS=Homo sapiens GN=CRIP1 PE=1 SV=3	67.5325	4	10	4	77	8.527	8.75	114.2	111.7	102.5	87.2	88.7	95.7	109.467	90.5333	1.20913	0.0127882
P31749	AKT1	RAC-alpha serine/threonine-protein kinase OS=Homo sapiens GN=AKT1 PE=1 SV=2	18.3333	7	10	3	480	55.651	6.07	116.1	107.4	104.9	86.3	97	88.4	109.467	90.5667	1.20869	0.0160219
B0YJ28	IL18	Interleukin-18 OS=Homo sapiens GN=IL18 PE=3 SV=1	30.5699	3	5	3	193	22.293	4.84	106.4	107.8	114.1	95.7	89.4	86.6	109.433	90.5667	1.20832	0.00624026
Q07817	BCL2L1	Bcl-2-like protein 1 OS=Homo sapiens GN=BCL2L1 PE=1 SV=1	4.29185	1	2	1	233	26.033	4.93	102.5	108.1	117.6	96	92.1	83.6	109.4	90.5667	1.20795	0.0302945
Q92599	SEPT8	Septin-8 OS=Homo sapiens GN=SEPT8 PE=1 SV=4	19.8758	6	16	3	483	55.721	6.28	101.9	111.2	115.1	93.5	90.7	87.6	109.4	90.6	1.20751	0.0116661
P21912	SDHB	Succinate dehydrogenase [ubiquinone] iron-sulfur subunit, mitochondrial OS=Homo sapiens GN=SDHB PE=1 SV=3	29.6429	9	13	9	280	31.609	8.76	112.3	107.8	108	93	89.7	89.2	109.367	90.6333	1.20669	0.000582694
Q92692	NECTIN2	Nectin-2 OS=Homo sapiens GN=NECTIN2 PE=1 SV=1	2.97398	1	2	1	538	57.706	4.82	113.9	110.4	103.8	91.8	95.9	84.2	109.367	90.6333	1.20669	0.0144241
P37802	TAGLN2	Transgelin-2 OS=Homo sapiens GN=TAGLN2 PE=1 SV=3	88.9447	17	50	17	199	22.377	8.25	115.3	109.8	102.9	86.1	93.7	92.2	109.333	90.6667	1.20588	0.0119936
O00151	PDLIM1	PDZ and LIM domain protein 1 OS=Homo sapiens GN=PDLIM1 PE=1 SV=4	70.2128	16	38	16	329	36.049	7.02	112.6	106.6	108.8	87.3	92.3	92.4	109.333	90.6667	1.20588	0.00154476
V9HWE9	HEL-S-22	Epididymis secretory protein Li 22 OS=Homo sapiens GN=HEL-S-22 PE=2 SV=1	66.6667	13	84	11	210	23.341	5.64	110.7	110.9	106.4	90	91.5	90.6	109.333	90.7	1.20544	0.000261678
Q5TBU5	hCG_1773630	HCG1773630 OS=Homo sapiens GN=hCG_1773630 PE=2 SV=1	18.4211	1	1	1	76	7.85	5.31	118.5	104.2	105.3	89.2	92.3	90.6	109.333	90.7	1.20544	0.0163917
Q9GZZ1	NAA50	N-alpha-acetyltransferase 50 OS=Homo sapiens GN=NAA50 PE=1 SV=1	55.6213	10	19	10	169	19.386	8.81	109.9	108.1	109.8	87.3	93	91.8	109.267	90.7	1.2047	0.000532058
Q8NC54	KCT2	Keratinocyte-associated transmembrane protein 2 OS=Homo sapiens GN=KCT2 PE=1 SV=2	3.77358	1	1	1	265	29.217	5.08	99.7	109.4	118.6	85.2	90	97.1	109.233	90.7667	1.20345	0.0459787
Q05639	EEF1A2	Elongation factor 1-alpha 2 OS=Homo sapiens GN=EEF1A2 PE=1 SV=1	60.9071	21	368	7	463	50.438	9.03	108	111.7	108	89.8	92.4	90.1	109.233	90.7667	1.20345	0.000238381
A0A024QZM2	LRRC20	Leucine rich repeat containing 20, isoform CRA_b OS=Homo sapiens GN=LRRC20 PE=4 SV=1	14.6739	2	2	2	184	20.496	6.55	100.4	112.4	114.8	85.2	98.7	88.5	109.2	90.8	1.20264	0.0379589
Q8WV92	MITD1	MIT domain-containing protein 1 OS=Homo sapiens GN=MITD1 PE=1 SV=1	10.0402	2	2	2	249	29.296	8	108.3	111.9	107.3	99.2	89.2	84.1	109.167	90.8333	1.20183	0.0169174
A0A024R5Q1	hCG_2003792	HCG2003792, isoform CRA_b OS=Homo sapiens GN=hCG_2003792 PE=4 SV=1	42.6357	5	8	5	129	14.656	4.93	106.3	107.6	113.5	84.4	97.1	91.1	109.133	90.8667	1.20103	0.0130244
Q15392	DHCR24	Delta(24)-sterol reductase OS=Homo sapiens GN=DHCR24 PE=1 SV=2	19.186	8	12	8	516	60.062	8.16	110.1	107.3	110	101.4	88.1	83.2	109.133	90.9	1.20059	0.0297456
O75787	ATP6AP2	Renin receptor OS=Homo sapiens GN=ATP6AP2 PE=1 SV=2	32.5714	9	16	9	350	38.983	6.1	88.1	89.7	94.8	114.1	108.5	104.8	90.8667	109.133	0.832621	0.0056441
Q03252	LMNB2	Lamin-B2 OS=Homo sapiens GN=LMNB2 PE=1 SV=4	50.3226	32	70	27	620	69.906	5.59	90.1	90.8	91.6	113.8	107	106.7	90.8333	109.167	0.832061	0.00147647
Q96BN8	OTULIN	Ubiquitin thioesterase otulin OS=Homo sapiens GN=OTULIN PE=1 SV=3	3.97727	1	1	1	352	40.237	5.47	80.5	98.5	93.1	116.2	107.3	104.4	90.7	109.3	0.829826	0.0439723
A0A0A0MR66	RBM10	RNA binding motif protein 10, isoform CRA_d OS=Homo sapiens GN=RBM10 PE=1 SV=1	11.8593	10	11	10	995	110.299	6.28	90	90.5	91.6	103.3	113	111.7	90.7	109.333	0.829573	0.00375065
P54851	EMP2	Epithelial membrane protein 2 OS=Homo sapiens GN=EMP2 PE=1 SV=1	4.19162	1	1	1	167	19.186	7.62	93.1	97.4	81.5	101.4	116.3	110.3	90.6667	109.333	0.829268	0.0438859
Q9H6F5	CCDC86	Coiled-coil domain-containing protein 86 OS=Homo sapiens GN=CCDC86 PE=1 SV=1	13.8889	4	5	4	360	40.211	10.33	90.6	88	93.4	102.9	112.7	112.5	90.6667	109.367	0.829016	0.00647715
A4ZVS7	PIAS1	Protein inhibitor of activated STAT1 OS=Homo sapiens GN=PIAS1 PE=2 SV=1	2.30415	1	1	1	651	71.718	7.4	90.8	94.3	86.7	103.6	115.4	109.2	90.6	109.4	0.828154	0.00975481
B2RBB2		cDNA, FLJ95416, highly similar to Homo sapiens phosphatidylinositol glycan, class S (PIGS), mRNA OS=Homo sapiens PE=2 SV=1	15.4955	6	9	6	555	61.647	6.49	88.6	94.6	88.4	108.2	103.8	116.4	90.5333	109.467	0.82704	0.0108928
P51991	HNRNPA3	Heterogeneous nuclear ribonucleoprotein A3 OS=Homo sapiens GN=HNRNPA3 PE=1 SV=2	45.5026	21	99	3	378	39.571	9.01	87.4	89.5	94.7	113.3	108	107.2	90.5333	109.5	0.826788	0.00280035
Q9NRL2	BAZ1A	Bromodomain adjacent to zinc finger domain protein 1A OS=Homo sapiens GN=BAZ1A PE=1 SV=2	4.56298	5	5	5	1556	178.592	6.6	92.8	86.8	92	107.4	115.9	105.2	90.5333	109.5	0.826788	0.0072996
O95235	KIF20A	Kinesin-like protein KIF20A OS=Homo sapiens GN=KIF20A PE=1 SV=1	8.76404	6	12	6	890	100.215	6.92	89.2	90.7	91.6	97	113	118.5	90.5	109.5	0.826484	0.0428477
A0A024RDV9	SPG20	Spastic paraplegia 20 isoform 1 OS=Homo sapiens GN=SPG20 PE=2 SV=1	5.10511	2	2	2	666	72.788	5.91	89.1	93.9	88.3	102.4	111.5	114.7	90.4333	109.533	0.825624	0.00942408
Q14563	SEMA3A	Semaphorin-3A OS=Homo sapiens GN=SEMA3A PE=1 SV=1	1.16732	1	1	1	771	88.833	7.42	80.8	95.1	95.4	106.4	117.5	104.8	90.4333	109.567	0.825373	0.0377434
A0A0U1RQM0		Uncharacterized protein OS=Homo sapiens PE=1 SV=1	28.4483	2	2	2	116	12.657	10.24	91.6	87.1	92.6	97.8	115.2	115.7	90.4333	109.567	0.825373	0.0353676
O60264	SMARCA5	SWI/SNF-related matrix-associated actin-dependent regulator of chromatin subfamily A member 5 OS=Homo sapiens GN=SMARCA5 PE=1 SV=1	33.8403	31	54	21	1052	121.828	8.09	90.1	90	90.9	109	113.9	106.2	90.3333	109.7	0.823458	0.00103253
Q659B4	DKFZp667O055	Putative uncharacterized protein DKFZp667O055 (Fragment) OS=Homo sapiens GN=DKFZp667O055 PE=2 SV=1	12.9032	1	1	1	124	12.983	4.09	90.6	85.9	94.4	107.6	115.5	106	90.3	109.7	0.823154	0.00715212
B4DMS5		cDNA FLJ57399, highly similar to HIV-1 Rev-binding protein 2 OS=Homo sapiens PE=2 SV=1	38.4181	4	9	1	177	20.209	8.79	84.3	91.4	95.1	109.5	112.4	107.3	90.2667	109.733	0.8226	0.00509603
Q9Y4E5	ZNF451	E3 SUMO-protein ligase ZNF451 OS=Homo sapiens GN=ZNF451 PE=1 SV=2	2.54477	2	3	2	1061	121.406	6.77	90.1	89	91.5	102.1	111.6	115.7	90.2	109.8	0.821494	0.00871463
Q9Y6H1	CHCHD2	Coiled-coil-helix-coiled-coil-helix domain-containing protein 2 OS=Homo sapiens GN=CHCHD2 PE=1 SV=1	15.2318	2	5	2	151	15.503	9.22	89.5	87.3	93.6	112.9	107.9	108.8	90.1333	109.867	0.820388	0.00119886
P27540	ARNT	Aryl hydrocarbon receptor nuclear translocator OS=Homo sapiens GN=ARNT PE=1 SV=1	1.90114	1	1	1	789	86.582	6.54	90.3	85.6	94.5	111	112	106.6	90.1333	109.867	0.820388	0.00297324
H3BLT4	BIRC5	Baculoviral IAP repeat-containing protein 5 OS=Homo sapiens GN=BIRC5 PE=1 SV=1	31.5152	4	6	4	165	18.625	6.21	88.6	88.7	93	103	117	109.8	90.1	109.933	0.819588	0.00989214
Q9NPF0	CD320	CD320 antigen OS=Homo sapiens GN=CD320 PE=1 SV=1	7.0922	2	2	2	282	28.972	4.75	87.6	89.4	92.8	101	116.6	112.6	89.9333	110.067	0.817081	0.0149515
Q9NYF8	BCLAF1	Bcl-2-associated transcription factor 1 OS=Homo sapiens GN=BCLAF1 PE=1 SV=2	19.4565	17	36	1	920	106.059	9.98	89	85	95.6	115.6	102.6	112.2	89.8667	110.133	0.815981	0.0151271
Q8NHP6	MOSPD2	Motile sperm domain-containing protein 2 OS=Homo sapiens GN=MOSPD2 PE=1 SV=1	6.75676	3	3	3	518	59.708	5.96	91.4	86.2	91.5	111.8	115.3	103.7	89.7	110.267	0.813482	0.00594744
P16402	HIST1H1D	Histone H1.3 OS=Homo sapiens GN=HIST1H1D PE=1 SV=2	50.6787	16	84	6	221	22.336	11.02	88.5	89.5	90.8	110.5	113.9	106.8	89.6	110.4	0.811594	0.000645219
Q13330	MTA1	Metastasis-associated protein MTA1 OS=Homo sapiens GN=MTA1 PE=1 SV=2	15.6643	8	14	6	715	80.735	9.26	86.2	90.7	91.9	98.3	115.4	117.5	89.6	110.4	0.811594	0.0302271
D6RF35	GC	Vitamin D-binding protein OS=Homo sapiens GN=GC PE=1 SV=1	9.87395	3	4	3	476	52.986	5.52	86.5	93.5	88.8	100.8	116.5	114	89.6	110.433	0.811349	0.016965
Q8NBK3	SUMF1	Sulfatase-modifying factor 1 OS=Homo sapiens GN=SUMF1 PE=1 SV=3	4.0107	1	1	1	374	40.531	6.65	93.6	92.4	82.6	106.7	120.4	104.2	89.5333	110.433	0.810746	0.0269453
A0A0F7G8J1	PLG	Plasminogen OS=Homo sapiens GN=PLG PE=2 SV=1	5.43881	4	5	4	809	90.569	7.36	81.8	93.8	92.8	101.3	115.8	114.6	89.4667	110.567	0.809165	0.0249199
B2RC06		cDNA, FLJ95791, highly similar to Homo sapiens aurora kinase B (AURKB), mRNA OS=Homo sapiens PE=2 SV=1	24.4186	6	10	6	344	39.255	9.36	87.1	90.1	90.9	105.1	113.7	113.1	89.3667	110.633	0.807773	0.0021005
B2R6Z3		cDNA, FLJ93192, highly similar to Homo sapiens serine/threonine kinase 6 (STK6), mRNA OS=Homo sapiens PE=2 SV=1	3.72208	1	1	1	403	45.757	9.39	86.4	95.1	86.6	103	115	114	89.3667	110.667	0.80753	0.0113211
B7ZKJ5	ZFX	ZFX protein OS=Homo sapiens GN=ZFX PE=2 SV=1	1.89573	2	2	2	844	94.315	6.19	93.3	91.2	83.5	110.8	101.5	119.7	89.3333	110.667	0.807229	0.0241874
K7ERV3	TK1	Thymidine kinase OS=Homo sapiens GN=TK1 PE=1 SV=1	18.7266	4	5	4	267	28.576	8.56	84.1	87.1	96.8	99.3	118.9	113.9	89.3333	110.7	0.806986	0.0382416
P22087	FBL	rRNA 2'-O-methyltransferase fibrillarin OS=Homo sapiens GN=FBL PE=1 SV=2	67.2897	19	97	19	321	33.763	10.18	86.7	87.3	93.9	108.7	111.7	111.7	89.3	110.7	0.806685	0.00104471
F8VX04	SLC38A1	Sodium-coupled neutral amino acid transporter 1 OS=Homo sapiens GN=SLC38A1 PE=1 SV=1	1.78926	1	1	1	503	56.158	7.69	85.8	82.9	99	114.5	105.4	112.5	89.2333	110.8	0.805355	0.0190654
Q9UK58	CCNL1	Cyclin-L1 OS=Homo sapiens GN=CCNL1 PE=1 SV=1	8.55513	3	4	3	526	59.597	10.7	83.7	92.7	91	109.3	105.3	118.1	89.1333	110.9	0.803727	0.00966349
B4DHZ6	TF	Transferrin, isoform CRA_c OS=Homo sapiens GN=TF PE=2 SV=1	1.65094	1	2	1	424	47.357	7.05	86.3	89.9	91.2	98.8	116.6	117.3	89.1333	110.9	0.803727	0.0250131
Q8TEM1	NUP210	Nuclear pore membrane glycoprotein 210 OS=Homo sapiens GN=NUP210 PE=1 SV=3	20.5617	30	42	30	1887	204.983	6.81	86.5	91.5	89.3	121.3	107.1	104.2	89.1	110.867	0.803668	0.0164902
Q5JTV8	TOR1AIP1	Torsin-1A-interacting protein 1 OS=Homo sapiens GN=TOR1AIP1 PE=1 SV=2	43.9108	18	42	17	583	66.208	8.18	87	90.9	89.4	112.7	110.3	109.7	89.1	110.9	0.803427	0.000117009
D3DNE5	DZIP1L	DAZ interacting protein 1-like, isoform CRA_c OS=Homo sapiens GN=DZIP1L PE=4 SV=1	1.04302	1	1	1	767	86.806	7.05	91.1	84.7	91.3	98	118.3	116.6	89.0333	110.967	0.802343	0.0328929
Q8NBI6	XXYLT1	Xyloside xylosyltransferase 1 OS=Homo sapiens GN=XXYLT1 PE=1 SV=1	39.1858	11	17	11	393	43.778	8.13	89.6	90.2	87.2	112.1	109.5	111.4	89	111	0.801802	5.23129e-05
D6W5Y5	CIRBP	Cold inducible RNA binding protein, isoform CRA_c OS=Homo sapiens GN=CIRBP PE=1 SV=1	15.4882	3	9	3	297	31.898	9.61	86.2	89.4	91.4	119.8	108.6	104.6	89	111	0.801802	0.0101171
Q8WVX3	C4orf3	Uncharacterized protein C4orf3 OS=Homo sapiens GN=C4orf3 PE=1 SV=2	24.2424	1	3	1	66	7.599	5.29	85.5	85.9	95.6	100.1	118.2	114.8	89	111.033	0.801561	0.027029
A8K2Q6		Peptidyl-prolyl cis-trans isomerase OS=Homo sapiens PE=2 SV=1	24.5283	3	7	3	212	22.703	8.4	89.4	87.1	90.4	119	110	104	88.9667	111	0.801502	0.00785921
P16104	H2AFX	Histone H2AX OS=Homo sapiens GN=H2AFX PE=1 SV=2	45.4545	8	36	3	143	15.135	10.74	90.8	87.1	88.8	114.9	107.4	111.1	88.9	111.133	0.79994	0.000773092
B4DZH6		Histone deacetylase OS=Homo sapiens PE=2 SV=1	0.895037	1	1	1	1229	132.696	5.36	91.8	87.5	87.3	113.3	97.5	122.6	88.8667	111.133	0.79964	0.0407363
Q2KHR3	QSER1	Glutamine and serine-rich protein 1 OS=Homo sapiens GN=QSER1 PE=1 SV=3	0.806916	1	1	1	1735	189.856	7.08	86.7	84.1	95.8	106.4	112.9	114.2	88.8667	111.167	0.7994	0.0065233
A8K7A2		cDNA FLJ78084, highly similar to Homo sapiens cell division cycle associated 8, mRNA OS=Homo sapiens PE=2 SV=1	33.5714	7	9	7	280	31.292	9.86	86.9	87.4	92.2	102.3	115.8	115.5	88.8333	111.2	0.798861	0.00932105
Q92793	CREBBP	CREB-binding protein OS=Homo sapiens GN=CREBBP PE=1 SV=3	1.638	3	5	1	2442	265.182	8.53	94	88.5	83.6	103.2	112.7	118	88.7	111.3	0.796945	0.0127572
Q6ZW33	MICALCL	MICAL C-terminal-like protein OS=Homo sapiens GN=MICALCL PE=1 SV=3	1.00719	1	1	1	695	77.23	8.5	85.3	95.1	85.4	113.4	115.7	105	88.6	111.367	0.79557	0.00775083
O75151	PHF2	Lysine-specific demethylase PHF2 OS=Homo sapiens GN=PHF2 PE=1 SV=4	2.4635	2	2	2	1096	120.7	9.17	85.4	93.4	86.8	102.4	117.8	114.2	88.5333	111.467	0.794258	0.0120983
P46013	MKI67	Proliferation marker protein Ki-67 OS=Homo sapiens GN=MKI67 PE=1 SV=2	32.8624	65	106	65	3256	358.474	9.45	89.4	84.8	91.1	100.3	119.1	115.2	88.4333	111.533	0.792887	0.0186001
O15162	PLSCR1	Phospholipid scramblase 1 OS=Homo sapiens GN=PLSCR1 PE=1 SV=1	6.28931	1	1	1	318	35.026	4.94	86.1	85.3	93.8	108.9	102.2	123.7	88.4	111.6	0.792115	0.028315
Q13185	CBX3	Chromobox protein homolog 3 OS=Homo sapiens GN=CBX3 PE=1 SV=4	58.4699	9	37	7	183	20.798	5.33	88.5	84.8	91.7	104	112.7	118.3	88.3333	111.667	0.791045	0.00719123
A0A024R5U4	C15orf48	Chromosome 15 open reading frame 48, isoform CRA_a OS=Homo sapiens GN=C15orf48 PE=4 SV=1	51.8072	4	11	4	83	9.611	9.47	90.8	88.1	85.6	115.9	113.7	105.9	88.1667	111.833	0.788376	0.00220222
Q5TEC6	HIST2H3PS2	Histone H3 OS=Homo sapiens GN=HIST2H3PS2 PE=1 SV=1	55.8824	8	47	3	136	15.421	11.27	87.8	90.8	85.8	105.6	112.6	117.5	88.1333	111.9	0.787608	0.00316191
Q8WUT1	POLDIP3	POLDIP3 protein OS=Homo sapiens GN=POLDIP3 PE=1 SV=1	34.9345	5	6	1	229	24.825	10.7	84.3	92.8	87.3	116	118.1	101.6	88.1333	111.9	0.787608	0.0144708
P42695	NCAPD3	Condensin-2 complex subunit D3 OS=Homo sapiens GN=NCAPD3 PE=1 SV=2	3.4713	3	4	3	1498	168.783	7.5	85	87.6	91.8	102.3	121.6	111.8	88.1333	111.9	0.787608	0.0158756
A0A023QT24	COX1	Cytochrome c oxidase subunit 1 OS=Homo sapiens GN=COX1 PE=3 SV=1	6.04288	2	4	1	513	56.984	6.8	78.6	93.2	92.5	113.7	110.7	111.3	88.1	111.9	0.78731	0.00795503
Q9NR30	DDX21	Nucleolar RNA helicase 2 OS=Homo sapiens GN=DDX21 PE=1 SV=5	58.7484	45	165	42	783	87.29	9.28	88	85.9	89.9	109.1	114.6	112.4	87.9333	112.033	0.784885	0.000257391
P11388	TOP2A	DNA topoisomerase 2-alpha OS=Homo sapiens GN=TOP2A PE=1 SV=3	40.627	55	130	40	1531	174.276	8.72	87.9	83.2	91.6	100.4	120.7	116.2	87.5667	112.433	0.778832	0.0198172
Q8TF68	ZNF384	Zinc finger protein 384 OS=Homo sapiens GN=ZNF384 PE=1 SV=2	7.79896	2	3	2	577	63.179	8.95	90.5	91.2	80.8	101.7	113.7	122	87.5	112.467	0.778008	0.0211713
Q7RTP0	NIPA1	Magnesium transporter NIPA1 OS=Homo sapiens GN=NIPA1 PE=1 SV=1	9.42249	2	3	2	329	34.539	8.37	87.9	85.9	88.4	109.8	106.7	121.3	87.4	112.6	0.776199	0.00501746
Q71DI3	HIST2H3A	Histone H3.2 OS=Homo sapiens GN=HIST2H3A PE=1 SV=3	52.9412	7	67	1	136	15.379	11.27	84.1	91.4	86.4	123.7	117.8	96.6	87.3	112.7	0.774623	0.0404883
A0A087WYL7	MED6	Mediator of RNA polymerase II transcription subunit 6 OS=Homo sapiens GN=MED6 PE=1 SV=1	8.94942	2	2	2	257	29.663	8.69	85.8	87.6	88.3	113.8	115.8	108.7	87.2333	112.767	0.773574	0.000338479
Q9H6S1	AZI2	5-azacytidine-induced protein 2 OS=Homo sapiens GN=AZI2 PE=1 SV=1	3.31633	1	1	1	392	44.907	6.6	84.3	87.6	89.1	122.3	105.2	111.5	87	113	0.769912	0.0074415
Q8IUB0		CTCL tumor antigen HD-CL-08 OS=Homo sapiens PE=2 SV=1	83.9335	24	442	1	361	38.644	8.85	85.6	101	74	117.9	107.5	114.1	86.8667	113.167	0.767599	0.0350193
P16401	HIST1H1B	Histone H1.5 OS=Homo sapiens GN=HIST1H1B PE=1 SV=3	47.3451	16	92	12	226	22.566	10.92	85.5	84.9	89.2	118.5	111.4	110.6	86.5333	113.5	0.762408	0.000694033
Q4JM47	AGR2	AGR2 OS=Homo sapiens GN=AGR2 PE=4 SV=1	61.0256	9	42	8	195	22.224	8.76	85.4	85.6	88.1	109.1	115.8	115.9	86.3667	113.6	0.76027	0.000350659
F5H2A4	HMGA2	High mobility group protein HMGI-C OS=Homo sapiens GN=HMGA2 PE=1 SV=1	37.2881	4	10	4	118	12.707	11.75	86.9	87.3	84.5	111.5	112.3	117.5	86.2333	113.767	0.757984	0.000186143
B5MBW9	CHCHD10	Coiled-coil-helix-coiled-coil-helix domain-containing protein 10, mitochondrial OS=Homo sapiens GN=CHCHD10 PE=1 SV=1	15.4362	1	2	1	149	14.922	7.84	87.7	86.7	84.1	108.6	114.3	118.6	86.1667	113.833	0.756955	0.000859159
A0A024RCT9	HMGA1	High mobility group AT-hook 1, isoform CRA_b OS=Homo sapiens GN=HMGA1 PE=4 SV=1	10.061	4	15	2	328	34.293	10.37	87	81.3	90.1	120.1	102	119.5	86.1333	113.867	0.75644	0.0127897
Q8IUE6	HIST2H2AB	Histone H2A type 2-B OS=Homo sapiens GN=HIST2H2AB PE=1 SV=3	32.3077	4	15	1	130	13.987	10.89	84.3	87	86.3	114	112.7	115.7	85.8667	114.133	0.752336	1.84382e-05
Q9ULW0	TPX2	Targeting protein for Xklp2 OS=Homo sapiens GN=TPX2 PE=1 SV=2	25.8367	14	18	14	747	85.6	9.23	85.4	82.3	89.1	101.7	121.3	120.2	85.6	114.4	0.748252	0.0123722
Q8IZT6	ASPM	Abnormal spindle-like microcephaly-associated protein OS=Homo sapiens GN=ASPM PE=1 SV=2	0.287604	1	1	1	3477	409.54	10.45	91.5	84.5	80.6	98.1	119.4	126	85.5333	114.5	0.747016	0.032349
Q9NWB6	ARGLU1	Arginine and glutamate-rich protein 1 OS=Homo sapiens GN=ARGLU1 PE=1 SV=1	2.9304	1	1	1	273	33.197	10.35	83.7	86.7	85.2	106	109.3	129.1	85.2	114.8	0.74216	0.0151688
Q8N257	HIST3H2BB	Histone H2B type 3-B OS=Homo sapiens GN=HIST3H2BB PE=1 SV=3	53.1746	9	190	2	126	13.9	10.32	86	84	84.6	113.1	105.6	126.8	84.8667	115.167	0.736903	0.00828019
			45.8915	23	45	1	645	70.776	7.05	84.2	79.4	89.9	101.7	121	123.9	84.5	115.533	0.731391	0.0150533
Q16678	CYP1B1	Cytochrome P450 1B1 OS=Homo sapiens GN=CYP1B1 PE=1 SV=2	16.9429	8	13	8	543	60.807	8.98	83.4	83.2	86.9	106	116.5	124.1	84.5	115.533	0.731391	0.00449275
Q96FJ2	DYNLL2	Dynein light chain 2, cytoplasmic OS=Homo sapiens GN=DYNLL2 PE=1 SV=1	57.3034	4	8	2	89	10.343	7.37	82.3	85.9	85	115.5	112.7	118.5	84.4	115.567	0.730314	9.77661e-05
A0A024R4J5	ZNF331	Zinc finger protein 331, isoform CRA_a OS=Homo sapiens GN=ZNF331 PE=4 SV=1	3.88769	2	3	1	463	53.704	8.91	73.3	91.6	88.1	98.8	116.9	131.3	84.3333	115.667	0.729107	0.0458345
P16403	HIST1H1C	Histone H1.2 OS=Homo sapiens GN=HIST1H1C PE=1 SV=2	46.0094	14	88	3	213	21.352	10.93	82.5	80.8	87.9	114.7	119.2	114.8	83.7333	116.233	0.72039	0.000237135
Q9C0B5	ZDHHC5	Palmitoyltransferase ZDHHC5 OS=Homo sapiens GN=ZDHHC5 PE=1 SV=2	4.05594	2	2	2	715	77.496	9.01	85	83.9	81.3	105.1	114.9	129.8	83.4	116.6	0.715266	0.0102574
A0A024R9G7	ATAD2	ATPase family, AAA domain containing 2, isoform CRA_c OS=Homo sapiens GN=ATAD2 PE=4 SV=1	12.446	13	16	13	1390	158.456	6.32	84.2	81.7	84.1	105.4	124.4	120.2	83.3333	116.667	0.714286	0.00460087
Q9BVW5	TIPIN	TIMELESS-interacting protein OS=Homo sapiens GN=TIPIN PE=1 SV=2	6.31229	2	2	2	301	34.534	4.82	80.3	83.1	86.2	106.3	105.3	138.9	83.2	116.833	0.712126	0.0394874
P62805	HIST1H4A	Histone H4 OS=Homo sapiens GN=HIST1H4A PE=1 SV=2	53.3981	9	220	9	103	11.36	11.36	82.3	82.7	82.5	120	107	125.4	82.5	117.467	0.702327	0.00305731
A0A088AWM3	KIAA0825	Uncharacterized protein KIAA0825 OS=Homo sapiens GN=KIAA0825 PE=1 SV=1	1.96078	1	1	1	1275	147.64	6.61	77.8	77.6	90.3	116.2	123.7	114.3	81.9	118.067	0.693676	0.00206803
A3R0T8	HIST1H1E	Histone 1, H1e OS=Homo sapiens GN=HIST1H1E PE=2 SV=1	52.0548	18	95	6	219	21.852	11.03	79.3	80.2	86	119.6	119	116	81.8333	118.2	0.692329	0.000106372
C0JYY2	APOB	Apolipoprotein B (Including Ag(X) antigen) OS=Homo sapiens GN=APOB PE=4 SV=1	0.701293	3	3	2	4563	515.236	7.05	77.5	78.6	86.2	109.6	111	137.1	80.7667	119.233	0.677383	0.0146906
Q99504	EYA3	Eyes absent homolog 3 OS=Homo sapiens GN=EYA3 PE=1 SV=3	2.44328	1	1	1	573	62.624	5.21	77	81.6	83.6	96.7	136.3	124.8	80.7333	119.267	0.676914	0.0319176
J3KMX3	AFP	Alpha-fetoprotein OS=Homo sapiens GN=AFP PE=1 SV=1	1.60772	1	1	1	622	70.404	5.55	73.2	76.2	88.5	105.5	126.1	130.4	79.3	120.667	0.657182	0.0100499
B4DPP6		cDNA FLJ54371, highly similar to Serum albumin OS=Homo sapiens PE=2 SV=1	11.4887	7	29	7	618	70.317	6.09	74.2	72.8	83.8	98.2	142	129.1	76.9333	123.1	0.624966	0.026457
D9ZGG2	VTN	Vitronectin OS=Homo sapiens GN=VTN PE=4 SV=1	3.13808	1	2	1	478	54.271	5.8	71.5	74.6	79	117.7	131.1	126.1	75.0333	124.967	0.600427	0.000366921
Q701L7	KRTHB2	Type II hair keratin 2 OS=Homo sapiens GN=KRTHB2 PE=2 SV=1	3.31384	2	4	2	513	56.612	6.74	62.6	72.3	329.7	40.2	47.2	47.9	154.867	45.1	3.43385	0.277953
Q15323	KRT31	Keratin, type I cuticular Ha1 OS=Homo sapiens GN=KRT31 PE=1 SV=3	8.41346	3	3	1	416	47.207	4.88	39.1	50.6	364.2	46	49.3	51	151.3	48.7667	3.10253	0.390238
A5A3E0	POTEF	POTE ankyrin domain family member F OS=Homo sapiens GN=POTEF PE=1 SV=2	11.2558	9	156	1	1075	121.367	6.2	286	62.3	57.4	63.2	71.9	59.3	135.233	64.8	2.08693	0.403622
A6NCN2	KRT87P	Putative keratin-87 protein OS=Homo sapiens GN=KRT87P PE=5 SV=4	15.2941	3	4	3	255	29.099	5.8	66.2	80.4	248.4	66.6	71.6	66.8	131.667	68.3333	1.92683	0.34012
A1X4P9	ATP2B2	PMCA2i (Fragment) OS=Homo sapiens GN=ATP2B2 PE=2 SV=1	8.92857	3	3	1	392	44.428	6.15	118	120.7	143.9	88.7	94.7	34.1	127.533	72.5	1.75908	0.0584333
Q9NVH0	EXD2	Exonuclease 3'-5' domain-containing protein 2 OS=Homo sapiens GN=EXD2 PE=1 SV=2	2.25443	1	1	1	621	70.308	8.32	91.8	118.3	161.3	87.7	70.5	70.5	123.8	76.2333	1.62396	0.0866731
Q8TBK6	ZCCHC10	Zinc finger CCHC domain-containing protein 10 OS=Homo sapiens GN=ZCCHC10 PE=1 SV=1	7.29167	1	1	1	192	20.954	8.53	83.9	166.6	115.9	74.3	82.4	76.9	122.133	77.8667	1.56849	0.141286
A0A0J9YX51	SPATA31D4	Putative spermatogenesis-associated protein 31D4 OS=Homo sapiens GN=SPATA31D4 PE=1 SV=1	2.72628	1	1	1	917	102.241	8	133.3	101.8	130.5	48	88.9	97.4	121.867	78.1	1.56039	0.0747313
H7C040	AGR3	Anterior gradient protein 3 (Fragment) OS=Homo sapiens GN=AGR3 PE=1 SV=1	16.2791	2	5	1	129	15.017	6.3	112	155.6	90.3	46.6	145.2	50.3	119.3	80.7	1.47831	0.362042
A0A0J9YY01	MYO15B	Unconventional myosin-XVB OS=Homo sapiens GN=MYO15B PE=1 SV=1	0.55483	1	1	1	3064	333.516	7.72	64.3	179.4	113.1	70.5	103	69.6	118.933	81.0333	1.46771	0.341211
Q6UW60	PCSK4	Proprotein convertase subtilisin/kexin type 4 OS=Homo sapiens GN=PCSK4 PE=1 SV=2	1.8543	1	1	1	755	82.742	8.31	120.9	122	109.9	90.7	101.4	55.1	117.6	82.4	1.42718	0.0724104
Q6PUJ7	HEL-215	Epididymis luminal protein 215 OS=Homo sapiens GN=HEL-215 PE=2 SV=1	70.2206	15	68	1	272	29.802	5.76	109	133.1	106.4	107.8	92	51.7	116.167	83.8333	1.38569	0.159546
E5RGK8	FZD6	Frizzled-6 OS=Homo sapiens GN=FZD6 PE=4 SV=1	43.3333	1	1	1	60	6.991	5.67	116.9	111.3	119.3	111.4	72.9	68.2	115.833	84.1667	1.37624	0.0847705
A0A1U9X8P6		TRIM26 OS=Homo sapiens PE=4 SV=1	2.04082	1	1	1	539	62.141	5.03	144.4	91.7	106.5	83.1	79.1	95.2	114.2	85.8	1.331	0.158799
Q8N1Q1	CA13	Carbonic anhydrase 13 OS=Homo sapiens GN=CA13 PE=1 SV=1	6.48855	1	2	1	262	29.425	6.96	96.8	113	132.3	78.2	87.9	91.9	114.033	86	1.32597	0.063996
A8K0J3		cDNA FLJ76732, highly similar to Homo sapiens TAO kinase 3 (TAOK3), mRNA OS=Homo sapiens PE=2 SV=1	3.45212	3	3	2	898	105.265	7.37	169.5	89.9	82.5	87.1	88.2	82.8	113.967	86.0333	1.32468	0.373349
A0A024RE03	CLYBL	Citrate lyase beta like, isoform CRA_a OS=Homo sapiens GN=CLYBL PE=4 SV=1	2.94118	1	1	1	340	37.322	8.73	105.9	112.9	120.5	88.7	104.5	67.6	113.1	86.9333	1.301	0.0850363
Q59GX9		Ribosomal protein L5 variant (Fragment) OS=Homo sapiens PE=2 SV=1	53.7954	15	68	1	303	35.181	9.85	114.5	95.7	128.4	81.6	91.4	88.2	112.867	87.0667	1.29632	0.0597407
O76009	KRT33A	Keratin, type I cuticular Ha3-I OS=Homo sapiens GN=KRT33A PE=2 SV=2	7.67327	3	3	1	404	45.911	4.82	83.5	87.3	167.8	68.9	98.2	94.4	112.867	87.1667	1.29484	0.42538
B4E2J2		cDNA FLJ51755, highly similar to Glutathione S-transferase Mu 3 (EC 2.5.1.18) OS=Homo sapiens PE=2 SV=1	58.8235	7	15	1	136	16.118	5.17	132.6	106.6	97.4	81	91.7	90.7	112.2	87.8	1.2779	0.0924018
A0A024QZU8	RREB1	Ras responsive element binding protein 1, isoform CRA_a OS=Homo sapiens GN=RREB1 PE=4 SV=1	1.12626	1	1	1	1687	181.306	6.98	109.5	126.6	100.4	94.7	90	78.8	112.167	87.8333	1.27704	0.0540942
B3KR97		cDNA FLJ33900 fis, clone CTONG2008262, highly similar to Low density lipoprotein receptor adapter protein 1 OS=Homo sapiens PE=2 SV=1	3.8961	1	1	1	308	33.878	6.7	103.6	103	128.9	77.7	103.9	82.9	111.833	88.1667	1.26843	0.113228
A0A024R0Q0	FLJ12886	Uncharacterized protein OS=Homo sapiens GN=FLJ12886 PE=4 SV=1	3.26923	1	1	1	520	57.614	7.01	107.1	126.7	99.8	87.8	94.5	84	111.2	88.7667	1.25272	0.0594728
E9PNL2	SNX7	Sorting nexin-7 OS=Homo sapiens GN=SNX7 PE=1 SV=1	2.77778	1	1	1	396	45.002	4.73	125.9	106.7	101	82.4	91.5	92.6	111.2	88.8333	1.25178	0.0525022
B2R9R2		cDNA, FLJ94517, highly similar to Homo sapiens baculoviral IAP repeat-containing 4 (BIRC4), mRNA OS=Homo sapiens PE=2 SV=1	2.8169	1	1	1	497	56.587	6.65	97	134.9	101.4	93.6	102.2	70.9	111.1	88.9	1.24972	0.217401
A0A024R8B2	FREQ	Frequenin homolog (Drosophila), isoform CRA_a OS=Homo sapiens GN=FREQ PE=4 SV=1	8.42105	1	1	1	190	21.865	4.83	115.2	100.1	117.8	78.1	89.1	99.7	111.033	88.9667	1.24803	0.0569733
E7EQL5	DYNC1I2	Cytoplasmic dynein 1 intermediate chain 2 (Fragment) OS=Homo sapiens GN=DYNC1I2 PE=1 SV=1	39.6721	8	12	1	305	34.892	5.03	103.4	109.5	119.5	97.3	94.2	76.1	110.8	89.2	1.24215	0.0561383
B2R5T2		cDNA, FLJ92608, highly similar to Homo sapiens aldehyde dehydrogenase 1 family, member A3 (ALDH1A3), mRNA OS=Homo sapiens PE=2 SV=1	7.03125	4	5	2	512	56.083	7.25	113.2	107	110.2	83.9	104.1	81.6	110.133	89.8667	1.22552	0.0513474
A8K5G6		cDNA FLJ78646, highly similar to Homo sapiens polymerase (DNA directed), gamma (POLG), mRNA OS=Homo sapiens PE=2 SV=1	3.55125	3	3	3	1239	139.545	6.84	122	110.9	97.4	93.1	87.2	89.3	110.1	89.8667	1.22515	0.0506203
A0A1D8GZ56	NUP98	Histone-lysine N-methyltransferase OS=Homo sapiens GN=NUP98 PE=2 SV=1	1.95664	3	7	1	1891	202.79	8.68	99.4	120.8	110.1	99.5	85.5	84.6	110.1	89.8667	1.22515	0.06123
B4E2C5		cDNA FLJ54032, highly similar to Elongation factor 1-alpha 1 OS=Homo sapiens PE=2 SV=1	80.8442	18	369	1	308	33.168	8.75	98.5	129.3	102.3	106.3	83	80.7	110.033	90	1.22259	0.18937
O60361	NME2P1	Putative nucleoside diphosphate kinase OS=Homo sapiens GN=NME2P1 PE=5 SV=1	66.4234	8	37	1	137	15.519	8.57	117.9	104.8	107.2	78.4	100.5	91.3	109.967	90.0667	1.22095	0.0582464
Q9BZV1	UBXN6	UBX domain-containing protein 6 OS=Homo sapiens GN=UBXN6 PE=1 SV=1	4.30839	1	2	1	441	49.723	6.89	100.4	106.1	123	80.7	93.4	96.3	109.833	90.1333	1.21857	0.0766807
P15531	NME1	Nucleoside diphosphate kinase A OS=Homo sapiens GN=NME1 PE=1 SV=1	86.1842	12	49	2	152	17.138	6.19	99.2	106.1	124.1	128.7	73.8	68.1	109.8	90.2	1.21729	0.397261
A0A142CHG9		GO2-q chimeric G-protein OS=Homo sapiens PE=2 SV=1	18.0791	5	13	2	354	40.213	6.05	108.9	109.6	110.7	103.5	88.8	78.5	109.733	90.2667	1.21566	0.0554246
Q9BRX8	FAM213A	Redox-regulatory protein FAM213A OS=Homo sapiens GN=FAM213A PE=1 SV=3	4.80349	1	1	1	229	25.747	8.84	110.3	115.1	103.8	102.2	78.3	90.3	109.733	90.2667	1.21566	0.0633707
A8MST6	CEP78	Centrosomal protein of 78 kDa OS=Homo sapiens GN=CEP78 PE=1 SV=2	2.41135	2	2	1	705	78.168	8.34	129.7	90.3	109.2	63.2	103.9	103.7	109.733	90.2667	1.21566	0.332679
Q9NUM3	SLC39A9	Zinc transporter ZIP9 OS=Homo sapiens GN=SLC39A9 PE=2 SV=2	4.88599	1	1	1	307	32.231	6.71	108.1	107.7	113.2	104.3	88.6	78.2	109.667	90.3667	1.21357	0.0683888
A6XGP7	NOGOC	Reticulon OS=Homo sapiens GN=NOGOC PE=2 SV=1	34.1709	6	64	1	199	22.238	9.17	99.1	125.1	104.3	102.1	94.7	74.7	109.5	90.5	1.20994	0.171046
Q8N0Z6	TTC5	Tetratricopeptide repeat protein 5 OS=Homo sapiens GN=TTC5 PE=1 SV=2	3.18182	1	1	1	440	48.897	6.48	127.4	109.3	91.4	76.3	103.2	92.4	109.367	90.6333	1.20669	0.223109
B7Z6L0		Annexin OS=Homo sapiens PE=2 SV=1	27.6033	15	27	1	605	65.555	8.27	77.4	75.8	174.7	71.4	113.7	87	109.3	90.7	1.20507	0.622855
Q8NEV4	MYO3A	Myosin-IIIa OS=Homo sapiens GN=MYO3A PE=2 SV=2	0.680693	1	1	1	1616	186.092	8.91	109.2	115.6	102.8	85.3	102.6	84.6	109.2	90.8333	1.2022	0.0574276
A0A1C3PHE7	HLA-B	MHC class I antigen OS=Homo sapiens GN=HLA-B PE=3 SV=1	17.6796	5	6	1	362	40.443	5.99	93.2	112.5	121.8	68.7	102.7	101.2	109.167	90.8667	1.20139	0.259145
A4D1W6	C7orf11	Chromosome 7 open reading frame 11 OS=Homo sapiens GN=C7orf11 PE=2 SV=1	18.9944	2	6	2	179	19.135	10.23	87.1	105.2	135.1	76.4	96.7	99.5	109.133	90.8667	1.20103	0.311308
B2R5R9		cDNA, FLJ92591, highly similar to Homo sapiens regulatory factor X, 5 (influences HLA class IIexpression) (RFX5), mRNA OS=Homo sapiens PE=2 SV=1	2.75974	1	1	1	616	65.295	9.29	87.8	139.9	99.6	104.1	100.3	68.3	109.1	90.9	1.20022	0.402021
P51617	IRAK1	Interleukin-1 receptor-associated kinase 1 OS=Homo sapiens GN=IRAK1 PE=1 SV=2	5.47753	3	3	3	712	76.489	6.62	106.1	111.4	109.7	87.7	97.7	87.4	109.067	90.9333	1.19941	0.00825231
C9JRP1	SLC4A7	Anion exchange protein (Fragment) OS=Homo sapiens GN=SLC4A7 PE=1 SV=1	22.6451	14	22	1	1051	118.387	7.31	103.4	112.3	111.4	99	96.4	77.4	109.033	90.9333	1.19905	0.0700594
H0YAV1	RRM2B	Ribonucleoside-diphosphate reductase subunit M2 B (Fragment) OS=Homo sapiens GN=RRM2B PE=1 SV=1	12.7451	4	6	2	408	47.047	7.55	109.2	112.2	105.7	89.3	90.2	93.4	109.033	90.9667	1.19861	0.00131182
Q96A57	TMEM230	Transmembrane protein 230 OS=Homo sapiens GN=TMEM230 PE=1 SV=1	30.8333	3	3	3	120	13.18	9.31	119.5	106.2	101.5	87.6	96	89.4	109.067	91	1.19853	0.038816
Q9UQN3	CHMP2B	Charged multivesicular body protein 2b OS=Homo sapiens GN=CHMP2B PE=1 SV=1	11.2676	3	3	3	213	23.891	8.76	111.7	109.3	106.1	87.9	93	92.1	109.033	91	1.19817	0.00133375
P12081	HARS	Histidine--tRNA ligase, cytoplasmic OS=Homo sapiens GN=HARS PE=1 SV=2	57.7603	24	40	18	509	57.374	5.88	113.4	109.3	104.3	86.8	93.7	92.5	109	91	1.1978	0.00601078
Q9Y4P1	ATG4B	Cysteine protease ATG4B OS=Homo sapiens GN=ATG4B PE=1 SV=2	32.0611	8	9	8	393	44.266	5.07	109.3	111.2	106.3	93.2	94.1	85.8	108.933	91.0333	1.19663	0.00392148
Q96B49	TOMM6	Mitochondrial import receptor subunit TOM6 homolog OS=Homo sapiens GN=TOMM6 PE=1 SV=1	56.7568	2	5	2	74	7.997	4.89	105.6	117.8	103.4	94.7	91.6	86.8	108.933	91.0333	1.19663	0.0236712
Q96MG7	NSMCE3	Non-structural maintenance of chromosomes element 3 homolog OS=Homo sapiens GN=NSMCE3 PE=1 SV=1	10.1974	2	2	2	304	34.287	9.28	81.1	143.9	101.9	88.1	114.8	70.3	108.967	91.0667	1.19656	0.47169
Q9NP61	ARFGAP3	ADP-ribosylation factor GTPase-activating protein 3 OS=Homo sapiens GN=ARFGAP3 PE=1 SV=1	12.2093	5	6	5	516	56.893	7.36	112.3	111	103.5	85.8	96.6	90.8	108.933	91.0667	1.19619	0.0126388
O60739	EIF1B	Eukaryotic translation initiation factor 1b OS=Homo sapiens GN=EIF1B PE=1 SV=2	75.2212	6	19	2	113	12.816	7.37	104.3	111.9	110.6	88.4	95.3	89.5	108.933	91.0667	1.19619	0.00491226
Q9NZU5	LMCD1	LIM and cysteine-rich domains protein 1 OS=Homo sapiens GN=LMCD1 PE=1 SV=1	54.5205	18	27	18	365	40.806	7.93	111.3	111.9	103.6	87.2	93.5	92.5	108.933	91.0667	1.19619	0.00570634
A8K3X2	TARBP2	RISC-loading complex subunit TARBP2 OS=Homo sapiens GN=TARBP2 PE=2 SV=1	5.19126	2	2	2	366	38.989	6.54	101.6	108.1	117.1	84.2	97.7	91.3	108.933	91.0667	1.19619	0.0398203
Q86WW8	COA5	Cytochrome c oxidase assembly factor 5 OS=Homo sapiens GN=COA5 PE=1 SV=1	24.3243	1	1	1	74	8.37	8.68	131.4	95.2	100.2	91.9	96.5	84.9	108.933	91.1	1.19576	0.205773
Q9H2J4	PDCL3	Phosducin-like protein 3 OS=Homo sapiens GN=PDCL3 PE=1 SV=1	35.1464	7	10	7	239	27.597	4.84	102.1	99.1	125.6	88.3	95.8	89.2	108.933	91.1	1.19576	0.109873
P41229	KDM5C	Lysine-specific demethylase 5C OS=Homo sapiens GN=KDM5C PE=1 SV=2	0.641026	1	1	1	1560	175.609	5.58	79.8	91.6	155.3	84.9	78	110.4	108.9	91.1	1.19539	0.522598
A0A024QYV5	PRKRIP1	PRKR interacting protein 1 (IL11 inducible), isoform CRA_a OS=Homo sapiens GN=PRKRIP1 PE=4 SV=1	10.3261	2	3	2	184	20.984	9.79	112.6	92.3	121.7	85.2	88.8	99.4	108.867	91.1333	1.19459	0.14087
O43665	RGS10	Regulator of G-protein signaling 10 OS=Homo sapiens GN=RGS10 PE=1 SV=2	34.6821	4	4	4	173	20.223	5.49	110.2	106.8	109.5	91	93.3	89.1	108.833	91.1333	1.19422	0.000376499
P19623	SRM	Spermidine synthase OS=Homo sapiens GN=SRM PE=1 SV=1	78.1457	16	34	16	302	33.803	5.49	110.5	108	108	87.7	93.6	92.2	108.833	91.1667	1.19378	0.000847623
P14174	MIF	Macrophage migration inhibitory factor OS=Homo sapiens GN=MIF PE=1 SV=4	35.6522	3	55	3	115	12.468	7.88	111.3	110.6	104.6	86.2	93.5	93.8	108.833	91.1667	1.19378	0.00568471
P21291	CSRP1	Cysteine and glycine-rich protein 1 OS=Homo sapiens GN=CSRP1 PE=1 SV=3	64.2487	10	16	10	193	20.554	8.57	109.7	108.3	108.5	90.1	91.9	91.5	108.833	91.1667	1.19378	1.45691e-05
O15305	PMM2	Phosphomannomutase 2 OS=Homo sapiens GN=PMM2 PE=1 SV=1	47.561	10	18	10	246	28.064	6.77	108.4	110.7	107.4	87.4	94.8	91.3	108.833	91.1667	1.19378	0.00167569
A8K0D5		cDNA FLJ75952, highly similar to Homo sapiens high-mobility group 20B, mRNA OS=Homo sapiens PE=2 SV=1	7.25552	2	2	2	317	35.765	9.36	114.6	109.8	102.1	93.7	93.6	86.2	108.833	91.1667	1.19378	0.0160137
L0R819	ASNSD1	Alternative protein ASNSD1 OS=Homo sapiens GN=ASNSD1 PE=1 SV=1	23.9583	2	2	2	96	11.243	8.88	108.4	109.5	108.5	85.8	92.1	95.6	108.8	91.1667	1.19342	0.00364456
Q59GW6		Acetyl-CoA acetyltransferase, cytosolic variant (Fragment) OS=Homo sapiens PE=2 SV=1	45.7921	9	22	9	404	42.109	7.4	109	108.6	108.8	96.6	90.3	86.7	108.8	91.2	1.19298	0.00370147
V9HW62	HEL-S-74	Lactoylglutathione lyase OS=Homo sapiens GN=HEL-S-74 PE=2 SV=1	70.1087	11	22	11	184	20.706	5.47	110.1	109.2	107.1	90.2	92.1	91.3	108.8	91.2	1.19298	7.30222e-05
A0A140VK69		Aspartate aminotransferase OS=Homo sapiens PE=2 SV=1	50.1211	16	31	16	413	46.219	7.01	107.1	109.8	109.4	91.8	90.4	91.4	108.767	91.2	1.19262	4.79991e-05
Q53HL1		Myosin regulatory light chain MRCL3 variant (Fragment) OS=Homo sapiens PE=2 SV=1	62.5731	8	52	1	171	19.781	4.84	114.8	103.1	108.5	94.1	91.6	88	108.8	91.2333	1.19255	0.0100081
G8JLH6	CD9	Tetraspanin (Fragment) OS=Homo sapiens GN=CD9 PE=1 SV=1	18.4211	3	6	3	228	25.391	6.52	109.1	106.4	110.8	91.6	92.6	89.5	108.767	91.2333	1.19218	0.000369042
J3KN01	AFDN	Afadin OS=Homo sapiens GN=AFDN PE=1 SV=1	17.8045	19	24	19	1831	207.489	6.37	103.9	109.1	113.1	88.8	93.4	91.6	108.7	91.2667	1.19102	0.00426247
H0YMV8	RPS27L	40S ribosomal protein S27 OS=Homo sapiens GN=RPS27L PE=1 SV=1	32	3	18	1	100	11.338	9.32	98.3	111.5	116.3	110.5	83.1	80.3	108.7	91.3	1.19058	0.189976
P40123	CAP2	Adenylyl cyclase-associated protein 2 OS=Homo sapiens GN=CAP2 PE=1 SV=1	29.7694	10	15	9	477	52.791	6.37	110.9	109.4	105.8	90	92.4	91.5	108.7	91.3	1.19058	0.000476338
A0A0A0MSG2	FHL2	Four and a half LIM domains protein 2 OS=Homo sapiens GN=FHL2 PE=1 SV=1	44.0506	14	18	14	395	44.808	8.06	110.3	107.1	108.6	90.7	91.3	91.9	108.667	91.3	1.19022	6.13059e-05
Q14764	MVP	Major vault protein OS=Homo sapiens GN=MVP PE=1 SV=4	54.9832	37	95	37	893	99.266	5.48	111.2	111	103.9	90.4	92.1	91.5	108.7	91.3333	1.19015	0.00209694
A0A096WAH6	ND5	NADH-ubiquinone oxidoreductase chain 5 OS=Homo sapiens GN=ND5 PE=3 SV=1	8.29187	3	10	2	603	66.934	9.03	103.3	113.9	108.8	88.6	90.8	94.7	108.667	91.3667	1.18935	0.00813924
A0A024RBN6	COX6A1	Cytochrome c oxidase subunit 6A, mitochondrial OS=Homo sapiens GN=COX6A1 PE=3 SV=1	30.9211	2	4	1	152	16.776	10.83	114.5	104.1	107.3	99.3	88	86.8	108.633	91.3667	1.18898	0.0264878
A8K509		cDNA FLJ75931, highly similar to Homo sapiens Yip1 interacting factor homolog A (S. cerevisiae) (YIF1A), mRNA OS=Homo sapiens PE=2 SV=1	9.21502	2	3	2	293	32.025	8.95	135	97.1	93.7	95	90.4	88.7	108.6	91.3667	1.18862	0.266891
D6R968	N4BP2L2	NEDD4-binding protein 2-like 2 (Fragment) OS=Homo sapiens GN=N4BP2L2 PE=1 SV=1	3.66714	3	3	2	709	82.316	6.38	97	118.9	109.9	103.5	92.5	78.2	108.6	91.4	1.18818	0.150782
Q8N4J0	CARNMT1	Carnosine N-methyltransferase OS=Homo sapiens GN=CARNMT1 PE=1 SV=1	3.91198	1	1	1	409	47.155	6.32	103.7	111.6	110.5	86	94.6	93.6	108.6	91.4	1.18818	0.00941057
Q9UJ70	NAGK	N-acetyl-D-glucosamine kinase OS=Homo sapiens GN=NAGK PE=1 SV=4	22.9651	5	6	5	344	37.352	6.24	103.1	111.7	111	88.4	92.7	93.1	108.6	91.4	1.18818	0.00541375
V9HWC9	HEL-S-44	Superoxide dismutase [Cu-Zn] OS=Homo sapiens GN=HEL-S-44 PE=2 SV=1	80.5195	9	34	9	154	15.926	6.13	111.3	109.8	104.6	86.8	89.3	98.1	108.567	91.4	1.18782	0.0125464
Q86WA8	LONP2	Lon protease homolog 2, peroxisomal OS=Homo sapiens GN=LONP2 PE=1 SV=1	1.87793	1	1	1	852	94.557	7.3	111.1	113.1	101.6	96	91.9	86.4	108.6	91.4333	1.18775	0.0189654
A1A5C5	RRBP1	RRBP1 protein OS=Homo sapiens GN=RRBP1 PE=2 SV=1	54.4607	34	60	1	751	84.256	5.01	109.1	104.2	112.4	97.3	91.3	85.7	108.567	91.4333	1.18739	0.0140462
O00625	PIR	Pirin OS=Homo sapiens GN=PIR PE=1 SV=1	25.8621	5	5	5	290	32.093	6.92	103.1	114.3	108.3	88.8	94.1	91.4	108.567	91.4333	1.18739	0.00873307
Q8N0V5	GCNT2	N-acetyllactosaminide beta-1,6-N-acetylglucosaminyl-transferase OS=Homo sapiens GN=GCNT2 PE=1 SV=1	4.97512	1	1	1	402	45.844	7.18	90.9	135.4	99.4	77.3	111.3	85.7	108.567	91.4333	1.18739	0.371716
A0A140VJR2		Testicular tissue protein Li 138 OS=Homo sapiens PE=2 SV=1	42.3935	14	23	14	493	54.513	6	115.1	106.3	104.3	91	93.8	89.5	108.567	91.4333	1.18739	0.00847198
Q9NQ89	C12orf4	Protein C12orf4 OS=Homo sapiens GN=C12orf4 PE=2 SV=1	2.53623	1	1	1	552	63.76	6.37	103.4	125.4	96.8	83.6	100.5	90.2	108.533	91.4333	1.18702	0.1607
A0A140VK27		Leukotriene A(4) hydrolase OS=Homo sapiens PE=2 SV=1	54.6645	25	63	25	611	69.241	6.18	109.3	110	106.4	88.5	93.8	92.1	108.567	91.4667	1.18695	0.000864407
Q6NS36	FTH1	Ferritin (Fragment) OS=Homo sapiens GN=FTH1 PE=2 SV=1	34.9138	6	9	6	232	26.203	6.52	106.6	112.3	106.8	85.9	94.2	94.3	108.567	91.4667	1.18695	0.00697526
A0A140VJD7		Acylphosphatase OS=Homo sapiens PE=2 SV=1	7.07071	1	1	1	99	11.133	9.5	114.5	108.8	102.3	88.1	92.7	93.6	108.533	91.4667	1.18659	0.012062
V9HWK2	HEL114	Epididymis luminal protein 114 OS=Homo sapiens GN=HEL114 PE=2 SV=1	64.1975	66	198	66	1134	123.722	5.66	110.8	108.7	106	90.7	92	91.8	108.5	91.5	1.18579	0.000300156
O60701	UGDH	UDP-glucose 6-dehydrogenase OS=Homo sapiens GN=UGDH PE=1 SV=1	70.6478	25	61	25	494	54.989	7.12	107.8	108.1	109.6	90.1	93.6	90.8	108.5	91.5	1.18579	0.000146779
Q14914	PTGR1	Prostaglandin reductase 1 OS=Homo sapiens GN=PTGR1 PE=1 SV=2	36.1702	10	16	10	329	35.847	8.29	108.5	108.7	108.3	87.6	92.1	94.8	108.5	91.5	1.18579	0.00127289
Q9BV19	C1orf50	Uncharacterized protein C1orf50 OS=Homo sapiens GN=C1orf50 PE=1 SV=2	8.0402	1	1	1	199	21.863	5.88	102.5	106.8	116.2	94.1	91.1	89.3	108.5	91.5	1.18579	0.016519
O60522	TDRD6	Tudor domain-containing protein 6 OS=Homo sapiens GN=TDRD6 PE=2 SV=2	0.333969	1	1	1	2096	236.367	5.25	103.9	110.7	110.7	84.3	98.8	91.5	108.433	91.5333	1.18463	0.0237918
A0A024R9V7	LOC92689	Uncharacterized protein OS=Homo sapiens GN=LOC92689 PE=4 SV=1	13.3215	5	9	5	563	60.704	4.68	108.3	112	104.9	92.5	93.1	89.2	108.4	91.6	1.18341	0.0021307
H9E7F4	ND1	NADH-ubiquinone oxidoreductase chain 1 OS=Homo sapiens GN=ND1 PE=3 SV=1	8.80503	3	3	3	318	35.591	6.55	109.5	113.1	102.6	96.1	92.2	86.5	108.4	91.6	1.18341	0.0155552
Q8N697	SLC15A4	Solute carrier family 15 member 4 OS=Homo sapiens GN=SLC15A4 PE=1 SV=1	2.42634	1	3	1	577	61.993	9	109	110.1	106.1	88.7	95.5	90.7	108.4	91.6333	1.18298	0.00202135
A0A087WYR3	TPD52L2	Tumor protein D54 OS=Homo sapiens GN=TPD52L2 PE=1 SV=1	45.045	9	16	9	222	23.75	6.55	110.9	106.8	107.4	88.9	92.3	93.7	108.367	91.6333	1.18261	0.000944318
A0A024R830	IMPA1	Inositol-1-monophosphatase OS=Homo sapiens GN=IMPA1 PE=3 SV=1	49.8195	14	21	14	277	30.169	5.26	111.1	109.4	104.5	90.6	90.1	94.3	108.333	91.6667	1.18182	0.0021921
P58335	ANTXR2	Anthrax toxin receptor 2 OS=Homo sapiens GN=ANTXR2 PE=1 SV=5	4.49898	2	2	2	489	53.632	7.46	103.6	110.8	110.6	96.5	96.9	81.6	108.333	91.6667	1.18182	0.0401105
V9HW48	HEL-S-115	SH3 domain-binding glutamic acid-rich-like protein OS=Homo sapiens GN=HEL-S-115 PE=2 SV=1	69.2982	5	9	5	114	12.766	5.25	111.7	112.6	100.6	89	93.4	92.6	108.3	91.6667	1.18145	0.015252
Q59ER5		WD repeat-containing protein 1 isoform 1 variant (Fragment) OS=Homo sapiens PE=2 SV=1	57.5321	29	97	29	624	68.128	7.23	109.4	108	107.5	90.4	92.9	91.8	108.3	91.7	1.18103	5.55009e-05
B4E2U0		6-phosphogluconate dehydrogenase, decarboxylating OS=Homo sapiens PE=2 SV=1	50.7592	19	48	6	461	50.76	8.18	111.5	108.3	105	96.3	90	88.9	108.267	91.7333	1.18023	0.00511614
Q6P4Q7	CNNM4	Metal transporter CNNM4 OS=Homo sapiens GN=CNNM4 PE=1 SV=3	1.16129	1	1	1	775	86.552	6.07	109.9	115.5	99.4	98.9	88.2	88.1	108.267	91.7333	1.18023	0.0492966
Q9HCJ3	RAVER2	Ribonucleoprotein PTB-binding 2 OS=Homo sapiens GN=RAVER2 PE=1 SV=2	2.31548	1	3	1	691	74.292	7.47	96.5	108	120.3	78.6	100.8	95.8	108.267	91.7333	1.18023	0.160598
Q9NP73	ALG13	Putative bifunctional UDP-N-acetylglucosamine transferase and deubiquitinase ALG13 OS=Homo sapiens GN=ALG13 PE=1 SV=2	1.67106	1	1	1	1137	125.975	6.74	111.7	116.6	96.4	82.5	102.2	90.6	108.233	91.7667	1.17944	0.119822
O43707	ACTN4	Alpha-actinin-4 OS=Homo sapiens GN=ACTN4 PE=1 SV=2	75.0823	64	585	34	911	104.788	5.44	109.7	107.7	107.3	93.3	90.7	91.3	108.233	91.7667	1.17944	0.000108367
Q8NBS3	SLC4A11	Sodium bicarbonate transporter-like protein 11 OS=Homo sapiens GN=SLC4A11 PE=1 SV=2	2.13244	1	1	1	891	99.517	7.68	110.6	114.6	99.5	91.3	98.7	85.3	108.233	91.7667	1.17944	0.0504928
B3KPM6		cDNA FLJ31963 fis, clone NT2RP7007610, highly similar to Homo sapiens DDHD domain containing 2 (DDHD2), mRNA OS=Homo sapiens PE=2 SV=1	1.68776	1	1	1	711	80.91	5.48	93.9	119.3	111.5	103.2	87.1	85	108.233	91.7667	1.17944	0.156694
J3QTA2	BAG1	BAG family molecular chaperone regulator 1 OS=Homo sapiens GN=BAG1 PE=1 SV=1	7.82609	2	2	2	345	38.737	7.81	121.3	107.3	96	86.2	98	91.1	108.2	91.7667	1.17908	0.111668
E7EVC7	ATG16L1	Autophagy-related protein 16-1 OS=Homo sapiens GN=ATG16L1 PE=1 SV=1	13.141	6	6	6	624	69.968	6.62	106.6	113.6	104.5	93.4	91.7	90.3	108.233	91.8	1.17901	0.00474245
P18074	ERCC2	TFIIH basal transcription factor complex helicase XPD subunit OS=Homo sapiens GN=ERCC2 PE=1 SV=1	14.2105	7	8	7	760	86.854	7.15	99.6	103	122	89.7	91.2	94.5	108.2	91.8	1.17865	0.0824029
Q15048	LRRC14	Leucine-rich repeat-containing protein 14 OS=Homo sapiens GN=LRRC14 PE=2 SV=1	2.83976	1	1	1	493	54.478	6.9	122.4	101.2	101	90.7	90.1	94.6	108.2	91.8	1.17865	0.0861548
Q96GX2	ATXN7L3B	Putative ataxin-7-like protein 3B OS=Homo sapiens GN=ATXN7L3B PE=3 SV=2	13.4021	1	1	1	97	10.764	4.36	97.3	114.7	112.6	92.2	99.8	83.4	108.2	91.8	1.17865	0.0864018
P61970	NUTF2	Nuclear transport factor 2 OS=Homo sapiens GN=NUTF2 PE=1 SV=1	69.2913	5	15	5	127	14.469	5.38	105.9	110.9	107.9	92.6	92.3	90.6	108.233	91.8333	1.17858	0.000487346
Q86UW1	SLC51A	Organic solute transporter subunit alpha OS=Homo sapiens GN=SLC51A PE=2 SV=1	4.41176	1	1	1	340	37.71	8.54	111.8	112.2	100.5	122.2	80.2	73	108.167	91.8	1.17829	0.359145
A0MZ66	SHTN1	Shootin-1 OS=Homo sapiens GN=SHTN1 PE=1 SV=4	25.832	13	15	13	631	71.596	5.33	108.7	107.8	108	86.5	94	95	108.167	91.8333	1.17786	0.00374755
O95989	NUDT3	Diphosphoinositol polyphosphate phosphohydrolase 1 OS=Homo sapiens GN=NUDT3 PE=1 SV=1	35.4651	4	6	4	172	19.459	6.34	120.9	104.9	98.6	88.5	92.9	94.1	108.133	91.8333	1.1775	0.0760878
A0A087WUP3	GTPBP8	GTP-binding protein 8 OS=Homo sapiens GN=GTPBP8 PE=1 SV=1	4.56026	1	1	1	307	34.933	9.74	106	108.6	109.8	97.7	95	82.8	108.133	91.8333	1.1775	0.0259503
Q6P2H3	CEP85	Centrosomal protein of 85 kDa OS=Homo sapiens GN=CEP85 PE=1 SV=1	2.09974	1	2	1	762	85.586	6	110.3	114.8	99.3	84.4	98.9	92.3	108.133	91.8667	1.17707	0.0592499
Q9UHY7	ENOPH1	Enolase-phosphatase E1 OS=Homo sapiens GN=ENOPH1 PE=1 SV=1	32.9502	5	10	5	261	28.914	4.78	109.4	110.7	104.2	93.6	93.6	88.4	108.1	91.8667	1.17671	0.00352767
Q93084	ATP2A3	Sarcoplasmic/endoplasmic reticulum calcium ATPase 3 OS=Homo sapiens GN=ATP2A3 PE=1 SV=2	12.464	11	23	3	1043	113.904	5.57	91.4	114.9	118	86.9	96	92.8	108.1	91.9	1.17628	0.13981
Q99584	S100A13	Protein S100-A13 OS=Homo sapiens GN=S100A13 PE=1 SV=1	40.8163	4	7	4	98	11.464	6.16	114.3	109.3	100.6	92	90.7	93.1	108.067	91.9333	1.17549	0.0165182
Q0VDG5	SCRN3	SCRN3 protein OS=Homo sapiens GN=SCRN3 PE=2 SV=1	2.58216	1	1	1	426	48.808	5.55	104.2	107.5	112.5	90.2	99	86.6	108.067	91.9333	1.17549	0.0214997
Q8IWB1	ITPRIP	Inositol 1,4,5-trisphosphate receptor-interacting protein OS=Homo sapiens GN=ITPRIP PE=1 SV=1	2.19378	1	1	1	547	62.019	5.88	120.3	98	105.9	80.1	100.4	95.3	108.067	91.9333	1.17549	0.145197
P09110	ACAA1	3-ketoacyl-CoA thiolase, peroxisomal OS=Homo sapiens GN=ACAA1 PE=1 SV=2	54.2453	13	22	13	424	44.264	8.44	104	115	105	95.6	91.9	88.3	108	91.9333	1.17476	0.0172063
P99999	CYCS	Cytochrome c OS=Homo sapiens GN=CYCS PE=1 SV=2	56.1905	7	21	7	105	11.741	9.57	106.2	110.3	107.6	95.2	93.1	87.6	108.033	91.9667	1.1747	0.00331704
B5BU28	CTNNB1	Catenin beta-1 OS=Homo sapiens GN=CTNNB1 PE=2 SV=1	18.3099	9	15	6	781	85.46	5.86	103.4	108.1	112.6	90.8	94.5	90.6	108.033	91.9667	1.1747	0.00547394
H0Y626		Uncharacterized protein OS=Homo sapiens PE=4 SV=2	2.93809	2	2	2	953	107.903	7.25	94.7	113.6	115.7	91.3	94.9	89.7	108	91.9667	1.17434	0.0793926
A8K168		Malic enzyme OS=Homo sapiens PE=2 SV=1	2.7972	1	1	1	572	64.095	6.13	101	114.4	108.6	96	102	77.9	108	91.9667	1.17434	0.122787
A0A024RB23	DGKA	Diacylglycerol kinase OS=Homo sapiens GN=DGKA PE=3 SV=1	2.9932	1	1	1	735	82.577	6.73	109.5	105.2	109.4	89.5	92.2	94.3	108.033	92	1.17428	0.00127485
Q9Y3C8	UFC1	Ubiquitin-fold modifier-conjugating enzyme 1 OS=Homo sapiens GN=UFC1 PE=1 SV=3	16.1677	3	5	3	167	19.446	7.4	107.3	107.4	109.4	85.2	96.4	94.4	108.033	92	1.17428	0.0103364
A0A140VKG2		Testis tissue sperm-binding protein Li 79P OS=Homo sapiens PE=2 SV=1	7.86885	2	2	2	610	69.994	4.69	98.9	112.7	112.5	97.8	89.9	88.3	108.033	92	1.17428	0.0418476
P12814	ACTN1	Alpha-actinin-1 OS=Homo sapiens GN=ACTN1 PE=1 SV=2	73.991	57	301	40	892	102.993	5.41	110.3	108.3	105.3	93.7	92.2	90.1	107.967	92	1.17355	0.000871742
V9HWH1	HEL57	Epididymis luminal protein 57 OS=Homo sapiens GN=HEL57 PE=2 SV=1	7.65172	2	2	2	379	42.715	6.28	120.1	103.7	100.1	99.1	85	92	107.967	92.0333	1.17313	0.0969728
A8KA68		cDNA FLJ75833, highly similar to Homo sapiens membrane-bound transcription factor peptidase, site 2 (MBTPS2), mRNA OS=Homo sapiens PE=2 SV=1	6.55106	1	1	1	519	57.417	7.49	109.5	122.4	92	90.7	82.9	102.5	107.967	92.0333	1.17313	0.203437
Q9P2D0	IBTK	Inhibitor of Bruton tyrosine kinase OS=Homo sapiens GN=IBTK PE=1 SV=3	0.813008	1	1	1	1353	150.432	7.71	96.4	115.8	111.6	87.4	92.4	96.3	107.933	92.0333	1.17276	0.0687719
A0A024R837	HDHD3	Haloacid dehalogenase-like hydrolase domain containing 3, isoform CRA_a OS=Homo sapiens GN=HDHD3 PE=4 SV=1	16.7331	3	3	3	251	28.054	6.58	111.7	107.3	104.9	90.7	95.8	89.7	107.967	92.0667	1.1727	0.00441285
A0A024RBE6	NAP1L1	Nucleosome assembly protein 1-like 1, isoform CRA_b OS=Homo sapiens GN=NAP1L1 PE=3 SV=1	50	12	42	2	350	40.616	4.56	120.5	108.2	95.2	96.2	93.4	86.6	107.967	92.0667	1.1727	0.112489
A0A024RAJ9	ARSB	Arylsulfatase B, isoform CRA_a OS=Homo sapiens GN=ARSB PE=4 SV=1	3.56473	1	1	1	533	59.649	8.21	108	112.2	103.6	89.1	102.4	84.7	107.933	92.0667	1.17234	0.0539595
Q8WXD5	GEMIN6	Gem-associated protein 6 OS=Homo sapiens GN=GEMIN6 PE=1 SV=1	7.78443	1	1	1	167	18.812	5.12	115.1	87.4	121.2	107.4	86.8	82	107.9	92.0667	1.17198	0.290001
Q8NEF9	SRFBP1	Serum response factor-binding protein 1 OS=Homo sapiens GN=SRFBP1 PE=1 SV=1	2.5641	1	1	1	429	48.604	9.58	97.2	94.8	131.7	95.4	89.9	91	107.9	92.1	1.17155	0.259591
B4DNK0		cDNA FLJ55582, highly similar to Homo sapiens DPH1 homolog (DPH1), mRNA OS=Homo sapiens PE=2 SV=1	2.42826	1	1	1	453	50.214	8.31	111.2	112.6	99.8	95.6	95.3	85.4	107.867	92.1	1.17119	0.0400281
P13797	PLS3	Plastin-3 OS=Homo sapiens GN=PLS3 PE=1 SV=4	58.7302	30	68	26	630	70.766	5.6	111.7	107.7	104.3	88.7	94.7	93	107.9	92.1333	1.17113	0.00480453
Q9Y376	CAB39	Calcium-binding protein 39 OS=Homo sapiens GN=CAB39 PE=1 SV=1	19.3548	6	10	6	341	39.844	6.89	105.7	110.7	107.2	89.6	96.1	90.7	107.867	92.1333	1.17077	0.00323692
Q9H098	FAM107B	Protein FAM107B OS=Homo sapiens GN=FAM107B PE=1 SV=1	23.6641	2	2	2	131	15.548	8.29	107.7	108.4	107.5	92.9	93	90.5	107.867	92.1333	1.17077	5.28816e-05
Q9H582	ZNF644	Zinc finger protein 644 OS=Homo sapiens GN=ZNF644 PE=1 SV=2	0.602864	1	1	1	1327	149.471	8.16	103.4	130.8	89.3	67.2	113.8	95.4	107.833	92.1333	1.17041	0.437513
Q5HYI4	DKFZp686B0215	Putative uncharacterized protein DKFZp686B0215 OS=Homo sapiens GN=DKFZp686B0215 PE=2 SV=1	7.14286	3	6	3	574	63.753	8.51	107.7	107.1	108.8	104.9	88.5	83.1	107.867	92.1667	1.17034	0.0753034
Q9Y3L3	SH3BP1	SH3 domain-binding protein 1 OS=Homo sapiens GN=SH3BP1 PE=1 SV=3	3.42368	2	2	2	701	75.666	6.77	98.5	116.6	108.3	94.1	98.4	83.9	107.8	92.1333	1.17004	0.0817022
A0A024R8U1	SLC16A3	Solute carrier family 16 (Monocarboxylic acid transporters), member 3, isoform CRA_a OS=Homo sapiens GN=SLC16A3 PE=4 SV=1	12.6882	5	13	5	465	49.437	7.96	112.6	103.5	107.4	93.7	90.4	92.4	107.833	92.1667	1.16998	0.00504099
P41227	NAA10	N-alpha-acetyltransferase 10 OS=Homo sapiens GN=NAA10 PE=1 SV=1	54.4681	10	23	10	235	26.442	5.64	106.2	107.3	110	87.9	95.1	93.6	107.833	92.2	1.16956	0.0031735
B7Z5W1		cDNA FLJ54854, highly similar to Junctional adhesion molecule A OS=Homo sapiens PE=2 SV=1	34.3234	7	7	7	303	32.838	8.85	109.5	107.8	106.2	93.4	92.1	91.1	107.833	92.2	1.16956	0.000176802
B7ZM04	C18orf34	C18orf34 protein OS=Homo sapiens GN=C18orf34 PE=2 SV=1	1.0101	1	1	1	891	104.599	6.77	115.5	105.4	102.6	80.9	97.1	98.6	107.833	92.2	1.16956	0.085791
Q53GA4	PHLDA2	Pleckstrin homology-like domain family A member 2 OS=Homo sapiens GN=PHLDA2 PE=1 SV=2	18.4211	3	4	3	152	17.082	9.17	116.7	103.4	103.3	93.7	92.4	90.5	107.8	92.2	1.1692	0.0264982
K7EQF6	DAND5	DAN domain family member 5 OS=Homo sapiens GN=DAND5 PE=4 SV=1	20.8589	1	1	1	163	17.435	10.77	109.2	97.5	116.7	101.9	92.6	82.1	107.8	92.2	1.1692	0.122785
A8K3K1		cDNA FLJ78096, highly similar to Homo sapiens actin, alpha, cardiac muscle (ACTC), mRNA OS=Homo sapiens PE=2 SV=1	50.9284	19	309	5	377	42.02	5.39	115.9	109.4	98	84.5	94.3	97.8	107.767	92.2	1.16884	0.0769811
A8K3Y8		cDNA FLJ76141 OS=Homo sapiens PE=2 SV=1	28.2828	6	9	6	297	33.731	7.31	108.1	104.6	110.6	89.7	94	92.9	107.767	92.2	1.16884	0.00198541
O43776	NARS	Asparagine--tRNA ligase, cytoplasmic OS=Homo sapiens GN=NARS PE=1 SV=1	39.5985	18	35	18	548	62.903	6.25	107.8	109.1	106.4	92.5	94.1	90.1	107.767	92.2333	1.16841	0.000374942
Q9NR33	POLE4	DNA polymerase epsilon subunit 4 OS=Homo sapiens GN=POLE4 PE=1 SV=2	62.3932	4	5	4	117	12.201	4.92	102.9	111.9	108.4	97	91.7	88	107.733	92.2333	1.16805	0.0138023
Q6ZNF7		cDNA FLJ16146 fis, clone BRAMY2040159, highly similar to Homo sapiens MRIP-1 mRNA OS=Homo sapiens PE=2 SV=1	1.3459	1	1	1	743	81.363	7.15	113.5	112.3	97.4	92.2	89.8	94.7	107.733	92.2333	1.16805	0.0446761
V9HW91	HEL-S-8a	Epididymis secretory sperm binding protein Li 8a OS=Homo sapiens GN=HEL-S-8a PE=2 SV=1	41.6667	9	14	9	276	30.589	7.21	109.6	107.8	105.9	91.1	92.3	93.4	107.767	92.2667	1.16799	0.000249189
A8KAP0		cDNA FLJ75279, highly similar to Homo sapiens elongation factor RNA polymerase II (ELL), mRNA OS=Homo sapiens PE=2 SV=1	2.41546	1	1	1	621	68.322	9.38	97.9	114.8	110.6	78.5	110.7	87.6	107.767	92.2667	1.16799	0.226216
A4D0W0	LSM8	LSM8 homolog, U6 small nuclear RNA associated (S. cerevisiae) OS=Homo sapiens GN=LSM8 PE=2 SV=1	69.7917	5	8	5	96	10.396	4.48	108.8	107.3	107.1	95.2	88.8	92.8	107.733	92.2667	1.16763	0.00134719
Q00013	MPP1	55 kDa erythrocyte membrane protein OS=Homo sapiens GN=MPP1 PE=1 SV=2	8.3691	3	5	3	466	52.264	7.37	108.6	105.4	109.2	89.3	93.5	94	107.733	92.2667	1.16763	0.00124054
Q9UQR0	SCML2	Sex comb on midleg-like protein 2 OS=Homo sapiens GN=SCML2 PE=1 SV=1	2.57143	1	1	1	700	77.208	8.54	110.1	105.5	107.6	88.9	100.7	87.2	107.733	92.2667	1.16763	0.0254247
P04040	CAT	Catalase OS=Homo sapiens GN=CAT PE=1 SV=3	61.8596	27	64	27	527	59.719	7.39	106.2	111.4	105.5	95.9	91.6	89.4	107.7	92.3	1.16685	0.00445928
D9IAI1	PEBP1	Epididymis secretory protein Li 34 OS=Homo sapiens GN=PEBP1 PE=2 SV=1	79.1444	10	34	10	187	21.044	7.53	110.6	110.7	101.7	87.4	93.9	95.6	107.667	92.3	1.16649	0.0168365
E7ERK9	EIF2B4	Translation initiation factor eIF-2B subunit delta OS=Homo sapiens GN=EIF2B4 PE=1 SV=1	22.2426	8	10	8	544	59.677	9.42	101	117.3	104.7	91	95.8	90.1	107.667	92.3	1.16649	0.0427349
A0A087WWM0	TRAPPC3	Trafficking protein particle complex subunit OS=Homo sapiens GN=TRAPPC3 PE=1 SV=1	6.91489	1	1	1	188	21.218	5.06	110.7	103	109.3	94.6	93.1	89.2	107.667	92.3	1.16649	0.00581898
B3KSH8		cDNA FLJ36241 fis, clone THYMU2001622, highly similar to Inositol polyphosphate 1-phosphatase (EC 3.1.3.57) OS=Homo sapiens PE=2 SV=1	3.00752	1	1	1	399	43.954	5.26	98	118.9	106.1	106.3	96.8	73.8	107.667	92.3	1.16649	0.249162
A5PL36	USP19	USP19 protein (Fragment) OS=Homo sapiens GN=USP19 PE=2 SV=1	4.96894	5	5	5	1449	158.875	6.98	103.9	111.4	107.8	96.6	94.8	85.6	107.7	92.3333	1.16643	0.0189923
A0A024R683	ATP6V1D	ATPase, H+ transporting, lysosomal 34kDa, V1 subunit D, isoform CRA_a OS=Homo sapiens GN=ATP6V1D PE=4 SV=1	25.1012	4	7	4	247	28.245	9.36	110.1	111.4	101.5	91.6	95.9	89.5	107.667	92.3333	1.16606	0.013466
Q8WUW1	BRK1	Protein BRICK1 OS=Homo sapiens GN=BRK1 PE=1 SV=1	44	3	4	3	75	8.739	5.45	107	117.7	98.3	95.6	93.7	87.7	107.667	92.3333	1.16606	0.0656392
A0A024R5J8	LRRC54	Leucine rich repeat containing 54, isoform CRA_a OS=Homo sapiens GN=LRRC54 PE=4 SV=1	4.24929	1	1	1	353	37.784	6.87	102.2	121.5	99.3	89.2	84.6	103.2	107.667	92.3333	1.16606	0.161267
A0A024RB16	FAM62A	Family with sequence similarity 62 (C2 domain containing), member A, isoform CRA_a OS=Homo sapiens GN=FAM62A PE=4 SV=1	43.088	36	83	1	1114	123.925	5.78	105.4	104	113.6	97.1	89.2	90.8	107.667	92.3667	1.16564	0.0164027
I3L3Q4	GLOD4	Glyoxalase domain-containing protein 4 (Fragment) OS=Homo sapiens GN=GLOD4 PE=1 SV=1	44.0529	8	15	1	227	25.484	7.01	114.5	110.4	98.1	89.7	92.7	94.7	107.667	92.3667	1.16564	0.0408116
P21266	GSTM3	Glutathione S-transferase Mu 3 OS=Homo sapiens GN=GSTM3 PE=1 SV=3	67.1111	13	24	7	225	26.542	5.54	108.8	112.6	101.5	90.6	92.6	93.9	107.633	92.3667	1.16528	0.0108537
B3KM88		cDNA FLJ10527 fis, clone NT2RP2000932, highly similar to Ankyrin repeat and MYND domain-containing protein 2 OS=Homo sapiens PE=2 SV=1	4.30839	1	1	1	441	49.309	6.25	98.7	103.1	121.1	80.6	105	91.5	107.633	92.3667	1.16528	0.195594
B2RB94		cDNA, FLJ95380, highly similar to Homo sapiens vacuolar protein sorting 41 (yeast) (VPS41), transcript variant 1, mRNA OS=Homo sapiens PE=2 SV=1	1.28806	1	1	1	854	98.485	5.9	104.4	117.3	101.2	95.3	93.8	88	107.633	92.3667	1.16528	0.0475024
Q562V5	ACT	Actin-like protein (Fragment) OS=Homo sapiens GN=ACT PE=4 SV=1	46.6019	2	64	1	103	11.424	6.35	129.7	98.6	94.5	91.6	93.1	92.4	107.6	92.3667	1.16492	0.242637
B5BU16	MAP2K6	Mitogen-activated protein kinase kinase 6 OS=Homo sapiens GN=MAP2K6 PE=2 SV=1	16.1677	4	6	2	334	37.44	7.06	104.9	106.7	111.2	91.9	96.3	89	107.6	92.4	1.1645	0.00580911
O95786	DDX58	Probable ATP-dependent RNA helicase DDX58 OS=Homo sapiens GN=DDX58 PE=1 SV=2	10.5946	8	10	8	925	106.531	6.4	110.1	108.9	103.8	92.1	90.8	94.3	107.6	92.4	1.1645	0.00224311
Q15386	UBE3C	Ubiquitin-protein ligase E3C OS=Homo sapiens GN=UBE3C PE=1 SV=3	8.67959	8	8	8	1083	123.844	6.71	125.4	100.3	96.9	92.2	96.1	89	107.533	92.4333	1.16336	0.176765
Q9BUA3	C11orf84	Uncharacterized protein C11orf84 OS=Homo sapiens GN=C11orf84 PE=1 SV=3	4.72441	1	1	1	381	41.011	5.01	104	107.1	111.6	87.4	95.8	94.2	107.567	92.4667	1.1633	0.011221
Q9UJY5	GGA1	ADP-ribosylation factor-binding protein GGA1 OS=Homo sapiens GN=GGA1 PE=1 SV=1	6.25978	3	4	3	639	70.34	5.29	105.8	110.7	106.1	89	99.2	89.2	107.533	92.4667	1.16294	0.0154993
O95260	ATE1	Arginyl-tRNA--protein transferase 1 OS=Homo sapiens GN=ATE1 PE=1 SV=2	20.2703	6	8	6	518	59.052	7.93	108.2	109.9	104.4	95.2	94	88.2	107.5	92.4667	1.16258	0.00512803
C7DJS2	GSTP1	Glutathione S-transferase pi (Fragment) OS=Homo sapiens GN=GSTP1 PE=2 SV=1	37.7483	4	29	2	151	16.657	5.1	105.5	111.7	105.4	95	91	91.5	107.533	92.5	1.16252	0.00349058
A8K6Q8		cDNA FLJ75881, highly similar to Homo sapiens transferrin receptor (p90, CD71) (TFRC), mRNA OS=Homo sapiens PE=2 SV=1	43.0263	27	83	1	760	84.82	6.61	112.2	104.9	105.4	94.3	92.3	90.9	107.5	92.5	1.16216	0.00419094
B2R983		cDNA, FLJ94267, highly similar to Homo sapiens glutathione S-transferase omega 1 (GSTO1), mRNA OS=Homo sapiens PE=2 SV=1	62.2407	15	25	15	241	27.521	6.6	108.9	109.7	103.9	94.3	93.6	89.6	107.5	92.5	1.16216	0.0030029
Q99447	PCYT2	Ethanolamine-phosphate cytidylyltransferase OS=Homo sapiens GN=PCYT2 PE=1 SV=1	14.91	5	5	5	389	43.808	6.92	116.8	102.4	103.3	89.9	95.3	92.3	107.5	92.5	1.16216	0.0378945
Q13907	IDI1	Isopentenyl-diphosphate Delta-isomerase 1 OS=Homo sapiens GN=IDI1 PE=1 SV=2	50.2203	7	13	7	227	26.302	6.34	107.1	107.6	107.7	101.4	88.1	88	107.467	92.5	1.1618	0.0282969
J3KR97	TBCD	Tubulin-specific chaperone D OS=Homo sapiens GN=TBCD PE=1 SV=1	24.065	19	27	19	1230	136.464	6.34	109.2	107.5	105.7	89.8	92.5	95.3	107.467	92.5333	1.16138	0.00136594
P50583	NUDT2	Bis(5'-nucleosyl)-tetraphosphatase [asymmetrical] OS=Homo sapiens GN=NUDT2 PE=1 SV=3	77.551	8	15	8	147	16.819	5.35	108.5	108.7	105.2	88.1	96.1	93.4	107.467	92.5333	1.16138	0.00461392
P60174	TPI1	Triosephosphate isomerase OS=Homo sapiens GN=TPI1 PE=1 SV=3	76.5734	19	97	19	286	30.772	5.92	110.7	109.2	102.4	90.6	92.9	94.2	107.433	92.5667	1.1606	0.00575906
A0A0K0K1L8	HEL-S-129m	Epididymis secretory sperm binding protein Li 129m OS=Homo sapiens GN=HEL-S-129m PE=2 SV=1	56.2249	16	28	16	249	28.705	6.02	108.7	110.9	102.7	93.7	93	91	107.433	92.5667	1.1606	0.00450342
B4DLV7		Rab GDP dissociation inhibitor OS=Homo sapiens PE=2 SV=1	77.2829	29	99	19	449	51.121	8.18	111.6	108.1	102.6	91.2	94.5	92	107.433	92.5667	1.1606	0.00606044
V9HWD6	HEL-S-1	Epididymis secretory protein Li 1 OS=Homo sapiens GN=HEL-S-1 PE=2 SV=1	67.8862	14	86	7	246	28.065	4.83	109	107.7	105.6	91.6	90	96.1	107.433	92.5667	1.1606	0.00201767
A0A024R0X8	ZNHIT3	Zinc finger, HIT type 3, isoform CRA_a OS=Homo sapiens GN=ZNHIT3 PE=4 SV=1	5.80645	1	1	1	155	17.596	5.67	63.8	100.5	158	87.2	97.9	92.6	107.433	92.5667	1.1606	0.618545
P53611	RABGGTB	Geranylgeranyl transferase type-2 subunit beta OS=Homo sapiens GN=RABGGTB PE=1 SV=2	9.66767	3	4	3	331	36.9	5.03	105.4	110.6	106.3	92.5	92.8	92.5	107.433	92.6	1.16019	0.00076677
Q6NX68	MAP4	MAP4 protein (Fragment) OS=Homo sapiens GN=MAP4 PE=2 SV=1	39.6341	13	27	1	492	53.463	4.58	110	110.2	102	86.8	108.4	82.6	107.4	92.6	1.15983	0.15424
I1VE17	SEC22B	SEC22 vesicle trafficking protein B (Fragment) OS=Homo sapiens GN=SEC22B PE=4 SV=1	35.8491	1	1	1	53	6.14	4.88	88.8	118.8	114.6	100.4	107.3	70.1	107.4	92.6	1.15983	0.373361
A0A0A1HAV6		H.sapiens ras-related Hrab3B protein OS=Homo sapiens PE=2 SV=1	37.8995	6	16	3	219	24.744	5.11	110.9	98.4	112.9	98.6	88.9	90.4	107.4	92.6333	1.15941	0.0534868
B4DNW0		cDNA FLJ60317, highly similar to Aminoacylase-1 (EC 3.5.1.14) OS=Homo sapiens PE=2 SV=1	26.1044	8	9	8	498	55.959	7.03	105.1	111.5	105.5	94.6	94.8	88.5	107.367	92.6333	1.15905	0.00730219
Q567U6	CCDC93	Coiled-coil domain-containing protein 93 OS=Homo sapiens GN=CCDC93 PE=1 SV=2	6.33914	2	2	2	631	73.152	8.15	98	113.1	111	89.2	99.1	89.6	107.367	92.6333	1.15905	0.0617321
A0A0A0MSY4	DOCK9	Dedicator of cytokinesis protein 9 OS=Homo sapiens GN=DOCK9 PE=1 SV=1	0.666349	1	1	1	2101	240.192	7.62	106.2	109.3	106.6	88.4	95.8	93.8	107.367	92.6667	1.15863	0.00368285
A0A024RAN2	CAST	Calpastatin, isoform CRA_a OS=Homo sapiens GN=CAST PE=4 SV=1	36.7372	21	41	1	803	86.561	5.14	93.9	118.6	109.5	114.7	94.1	69.2	107.333	92.6667	1.15827	0.383594
Q99536	VAT1	Synaptic vesicle membrane protein VAT-1 homolog OS=Homo sapiens GN=VAT1 PE=1 SV=2	46.056	11	21	11	393	41.893	6.29	108.1	111.6	102.3	96.2	91.8	90	107.333	92.6667	1.15827	0.0110388
Q9UBQ7	GRHPR	Glyoxylate reductase/hydroxypyruvate reductase OS=Homo sapiens GN=GRHPR PE=1 SV=1	62.5	16	39	16	328	35.646	7.39	109.8	108.6	103.5	93.9	92.1	92	107.3	92.6667	1.15791	0.0019546
Q9Y4F1	FARP1	FERM, RhoGEF and pleckstrin domain-containing protein 1 OS=Homo sapiens GN=FARP1 PE=1 SV=1	1.24402	1	2	1	1045	118.559	8.15	103.5	115.5	103	93	99.2	85.9	107.333	92.7	1.15786	0.0594805
P18085	ARF4	ADP-ribosylation factor 4 OS=Homo sapiens GN=ARF4 PE=1 SV=3	64.4444	10	52	6	180	20.498	7.14	103.1	116.6	102.2	96.8	97	84.3	107.3	92.7	1.1575	0.0804331
O95202	LETM1	Mitochondrial proton/calcium exchanger protein OS=Homo sapiens GN=LETM1 PE=1 SV=1	44.3843	27	59	27	739	83.302	6.7	106.1	109.7	106.1	92.2	94.1	91.8	107.3	92.7	1.1575	0.000469774
Q15036	SNX17	Sorting nexin-17 OS=Homo sapiens GN=SNX17 PE=1 SV=1	5.74468	2	2	2	470	52.868	7.46	102.4	110.9	108.5	96.8	93.8	87.5	107.267	92.7	1.15714	0.0174597
D9HTE9	SLC25A1	Plasma membrane citrate carrier OS=Homo sapiens GN=SLC25A1 PE=2 SV=1	32.0755	9	21	9	318	35.03	9.99	106.2	109.9	105.8	98.4	90.5	89.3	107.3	92.7333	1.15708	0.00972625
Q9NRU3	CNNM1	Metal transporter CNNM1 OS=Homo sapiens GN=CNNM1 PE=1 SV=3	1.36698	1	1	1	951	104.285	6.28	103.2	105.9	112.8	85.2	99.8	93.2	107.3	92.7333	1.15708	0.0460488
F8WCF6	ARPC4-TTLL3	Actin-related protein 2/3 complex subunit 4 OS=Homo sapiens GN=ARPC4-TTLL3 PE=3 SV=1	49.1713	8	21	8	181	21.045	8.76	107	110.5	104.3	92.6	94.6	91	107.267	92.7333	1.15672	0.00218736
P62380	TBPL1	TATA box-binding protein-like protein 1 OS=Homo sapiens GN=TBPL1 PE=1 SV=1	13.9785	2	3	2	186	20.873	9.54	104.3	107.7	109.8	89.2	96.5	92.5	107.267	92.7333	1.15672	0.00538306
Q13158	FADD	FAS-associated death domain protein OS=Homo sapiens GN=FADD PE=1 SV=1	8.65385	1	1	1	208	23.265	5.69	102.4	114.5	104.9	96.2	90.5	91.6	107.267	92.7667	1.15631	0.0237206
O14641	DVL2	Segment polarity protein dishevelled homolog DVL-2 OS=Homo sapiens GN=DVL2 PE=1 SV=1	3.66848	2	2	2	736	78.899	6.02	108	110.9	102.9	94.3	89.4	94.6	107.267	92.7667	1.15631	0.00733178
Q8TB96	ITFG1	T-cell immunomodulatory protein OS=Homo sapiens GN=ITFG1 PE=1 SV=1	1.96078	1	2	1	612	68.064	5.39	101.8	111.3	108.7	99	96.5	82.8	107.267	92.7667	1.15631	0.0661008
Q96QK1	VPS35	Vacuolar protein sorting-associated protein 35 OS=Homo sapiens GN=VPS35 PE=1 SV=2	32.0352	22	44	22	796	91.649	5.49	105.8	110.9	105	93.4	93.7	91.2	107.233	92.7667	1.15595	0.0019707
P28288	ABCD3	ATP-binding cassette sub-family D member 3 OS=Homo sapiens GN=ABCD3 PE=1 SV=1	31.4112	15	25	15	659	75.428	9.36	107.8	108.6	105.3	93.1	94.3	90.9	107.233	92.7667	1.15595	0.000504229
Q8TAP6	CEP76	Centrosomal protein of 76 kDa OS=Homo sapiens GN=CEP76 PE=1 SV=1	2.42792	1	1	1	659	74.366	6.74	115.9	107.3	98.5	91	107.3	80	107.233	92.7667	1.15595	0.198142
P48067	SLC6A9	Sodium- and chloride-dependent glycine transporter 1 OS=Homo sapiens GN=SLC6A9 PE=1 SV=3	1.69972	1	1	1	706	78.209	7.93	113.6	108.2	99.9	90.5	93.3	94.5	107.233	92.7667	1.15595	0.0253462
Q6ZN96		cDNA FLJ16308 fis, clone PUAEN2006335 OS=Homo sapiens PE=1 SV=1	17.6056	8	10	2	568	63.631	8.79	99.2	115.7	106.7	85.1	96.7	96.6	107.2	92.8	1.15517	0.0785828
A0A087X1Z3	PSME2	Proteasome activator complex subunit 2 OS=Homo sapiens GN=PSME2 PE=1 SV=1	50	9	17	9	254	29.108	6.71	111.2	107.9	102.5	90.2	92.9	95.3	107.2	92.8	1.15517	0.00798439
H7BZB9	MAP2	Microtubule-associated protein 2 (Fragment) OS=Homo sapiens GN=MAP2 PE=1 SV=1	15.8654	2	3	1	208	21.828	6.58	103.3	113.3	105	87.6	87.1	103.8	107.2	92.8333	1.15476	0.0845888
Q8N6M0	OTUD6B	OTU domain-containing protein 6B OS=Homo sapiens GN=OTUD6B PE=1 SV=1	9.21502	2	2	2	293	33.791	6.05	113.3	105.2	103	84.1	100.4	94	107.167	92.8333	1.1544	0.0651872
Q9NQ88	TIGAR	Fructose-2,6-bisphosphatase TIGAR OS=Homo sapiens GN=TIGAR PE=1 SV=1	22.963	5	9	5	270	30.043	7.69	107.2	110.7	103.5	88.5	99.1	91	107.133	92.8667	1.15363	0.0201306
A0A0N6YP77	ND5	NADH-ubiquinone oxidoreductase chain 5 OS=Homo sapiens GN=ND5 PE=3 SV=1	5.97015	2	2	1	603	67.007	9.03	96.6	101.1	123.7	122.3	81.4	74.9	107.133	92.8667	1.15363	0.449591
Q59FR8		Galectin (Fragment) OS=Homo sapiens PE=2 SV=1	27.1318	7	22	7	258	27.101	8.41	108.5	109.2	103.8	88.2	95.2	95.3	107.167	92.9	1.15357	0.0079117
Q9BPX5	ARPC5L	Actin-related protein 2/3 complex subunit 5-like protein OS=Homo sapiens GN=ARPC5L PE=1 SV=1	67.9739	7	16	6	153	16.931	6.6	111.2	106.1	104	88.8	96.2	93.6	107.1	92.8667	1.15327	0.00948011
Q53FT3	HIKESHI	Protein Hikeshi OS=Homo sapiens GN=HIKESHI PE=1 SV=2	4.56853	1	1	1	197	21.614	5.45	109.6	109.8	101.9	94	96	88.6	107.1	92.8667	1.15327	0.0140259
P06737	PYGL	Glycogen phosphorylase, liver form OS=Homo sapiens GN=PYGL PE=1 SV=4	42.9752	31	63	23	847	97.087	7.17	108.7	108.6	104.1	92.6	92.7	93.4	107.133	92.9	1.15321	0.000757399
Q8NFF5	FLAD1	FAD synthase OS=Homo sapiens GN=FLAD1 PE=1 SV=1	12.6065	4	4	4	587	65.224	6.93	108.3	106.7	106.3	91.6	94.9	92.2	107.1	92.9	1.15285	0.000277609
Q8IWI9	MGA	MAX gene-associated protein OS=Homo sapiens GN=MGA PE=1 SV=3	0.660939	1	1	1	3026	331.631	6.79	90.8	120.3	110.2	83.4	96.8	98.5	107.1	92.9	1.15285	0.224234
Q59HE8		Putative uncharacterized protein (Fragment) OS=Homo sapiens PE=2 SV=1	3.45781	2	2	2	723	81.986	6.35	110.5	107.7	103.1	95	96.3	87.4	107.1	92.9	1.15285	0.0156092
H9ZYJ2	TXN	Thioredoxin OS=Homo sapiens GN=TXN PE=2 SV=1	80	7	29	7	105	11.73	4.92	110.1	105.7	105.4	91.6	93.4	93.7	107.067	92.9	1.15249	0.00102183
A0A024QZN7	C10orf70	Chromosome 10 open reading frame 70, isoform CRA_b OS=Homo sapiens GN=C10orf70 PE=4 SV=1	34.2593	3	4	3	108	12.191	9.09	108.6	109.4	103.3	89.4	92.8	96.6	107.1	92.9333	1.15244	0.00742453
A8K032		Translocating chain-associated membrane protein OS=Homo sapiens PE=2 SV=1	12.2995	3	7	3	374	42.994	9.63	105.8	104.8	110.6	93.2	93.5	92.1	107.067	92.9333	1.15208	0.00154485
Q86X76	NIT1	Nitrilase homolog 1 OS=Homo sapiens GN=NIT1 PE=1 SV=2	22.3242	6	8	6	327	35.873	7.74	106.1	106.3	108.8	87.8	96.8	94.2	107.067	92.9333	1.15208	0.00735083
B2R6E2		cDNA, FLJ92910, highly similar to Homo sapiens programmed cell death 4 (neoplastic transformation inhibitor) (PDCD4), transcript variant 1, mRNA OS=Homo sapiens PE=2 SV=1	16.2047	6	9	6	469	51.599	5.25	106.4	112.1	102.7	95.3	90.3	93.3	107.067	92.9667	1.15167	0.0103846
P00558	PGK1	Phosphoglycerate kinase 1 OS=Homo sapiens GN=PGK1 PE=1 SV=3	70.024	28	143	28	417	44.586	8.1	110.1	108.9	102.1	91.6	92.9	94.4	107.033	92.9667	1.15131	0.005803
Q96RU3	FNBP1	Formin-binding protein 1 OS=Homo sapiens GN=FNBP1 PE=1 SV=2	9.07618	4	4	4	617	71.262	5.72	99.8	105.5	115.8	92.3	92.8	93.8	107.033	92.9667	1.15131	0.0402912
A0A1W2PR17	PFKFB3	6-phosphofructo-2-kinase/fructose-2,6-bisphosphatase 3 OS=Homo sapiens GN=PFKFB3 PE=1 SV=1	4.40141	2	3	1	568	64.339	7.74	99.3	110.4	111.4	99.2	95.8	83.9	107.033	92.9667	1.15131	0.0805363
P08253	MMP2	72 kDa type IV collagenase OS=Homo sapiens GN=MMP2 PE=1 SV=2	2.87879	1	1	1	660	73.835	5.47	109.9	110.7	100.5	83.2	102	93.7	107.033	92.9667	1.15131	0.0910664
A0A024RAT5	SLCO1A2	Solute carrier organic anion transporter family member OS=Homo sapiens GN=SLCO1A2 PE=3 SV=1	4.62687	1	1	1	670	74.095	5.95	104.9	102.9	113.3	120.5	87.8	70.6	107.033	92.9667	1.15131	0.40081
Q9BYX7	POTEKP	Putative beta-actin-like protein 3 OS=Homo sapiens GN=POTEKP PE=5 SV=1	29.6	7	140	2	375	41.989	6.33	119.9	107.8	93.3	75	98.3	105.6	107	92.9667	1.15095	0.307542
B3KR33		cDNA FLJ33589 fis, clone BRAMY2012536, highly similar to Homo sapiens asparaginase like 1 (ASRGL1), mRNA OS=Homo sapiens PE=2 SV=1	5.84416	1	1	1	308	32.076	6.1	102.1	116	102.9	88.7	100.9	89.4	107	93	1.15054	0.0798083
Q96PE3	INPP4A	Type I inositol 3,4-bisphosphate 4-phosphatase OS=Homo sapiens GN=INPP4A PE=1 SV=1	1.74002	1	1	1	977	109.885	6.96	100.8	109.7	110.5	99.6	94.6	84.8	107	93	1.15054	0.0588094
A0A024QZE9	FLJ20643	Uncharacterized protein OS=Homo sapiens GN=FLJ20643 PE=4 SV=1	27.5862	5	9	5	290	32.41	5.07	106.8	104.8	109.4	90.9	93.2	95	107	93.0333	1.15013	0.00143595
Q9Y3E8		CGI-150 protein OS=Homo sapiens PE=2 SV=1	26.3889	11	24	4	504	54.977	8.7	107.4	106.2	107.2	89.7	94.2	95.3	106.933	93.0667	1.149	0.00138124
B2R4D5		Actin-related protein 2/3 complex subunit 3 OS=Homo sapiens PE=2 SV=1	19.1011	4	10	4	178	20.507	8.59	110	107.3	103.5	93.7	94.5	91	106.933	93.0667	1.149	0.00303818
A0A024R0Z5	TEGT	Testis enhanced gene transcript (BAX inhibitor 1), isoform CRA_a OS=Homo sapiens GN=TEGT PE=3 SV=1	3.37553	1	1	1	237	26.52	8.54	104.5	96.2	120.1	105.9	89.7	83.6	106.933	93.0667	1.149	0.224567
P26038	MSN	Moesin OS=Homo sapiens GN=MSN PE=1 SV=3	68.8042	42	143	20	577	67.778	6.4	111	106.7	103	90.7	94.5	94	106.9	93.0667	1.14864	0.00601057
B4DGE7		cDNA FLJ61235, weakly similar to WD repeat protein YBL104C OS=Homo sapiens PE=2 SV=1	0.914286	1	1	1	875	98.574	6.8	107.8	112	101	92.6	102.8	83.9	106.933	93.1	1.14859	0.0942711
Q59G88		Coronin (Fragment) OS=Homo sapiens PE=3 SV=1	3.22581	2	2	2	558	59.576	8.13	111.2	108.3	101.3	87.7	100.3	91.3	106.933	93.1	1.14859	0.0438938
P16152	CBR1	Carbonyl reductase [NADPH] 1 OS=Homo sapiens GN=CBR1 PE=1 SV=3	42.9603	8	12	6	277	30.356	8.32	108.4	107.5	104.8	91.2	94.5	93.6	106.9	93.1	1.14823	0.000704058
B7Z7F0		cDNA FLJ56420, highly similar to Aspartyl aminopeptidase (EC 3.4.11.21) OS=Homo sapiens PE=2 SV=1	34.2799	10	14	10	493	54.459	7.72	109	106.8	104.9	95.4	97.2	86.7	106.9	93.1	1.14823	0.0161545
B2RD71		cDNA, FLJ96486, highly similar to Homo sapiens DEAH (Asp-Glu-Ala-His) box polypeptide 32 (DHX32), mRNA OS=Homo sapiens PE=2 SV=1	5.78735	2	2	2	743	84.352	4.97	96.1	104.1	120.5	89	94.3	96	106.9	93.1	1.14823	0.13898
P42338	PIK3CB	Phosphatidylinositol 4,5-bisphosphate 3-kinase catalytic subunit beta isoform OS=Homo sapiens GN=PIK3CB PE=1 SV=1	5.04673	3	3	3	1070	122.683	7.09	104.7	105.5	110.4	93.9	93.6	91.8	106.867	93.1	1.14787	0.00192026
A0A1C7CYX9	DPYSL2	Dihydropyrimidinase-related protein 2 OS=Homo sapiens GN=DPYSL2 PE=1 SV=1	58.6411	27	60	10	677	73.457	6.35	108.7	107.1	104.8	96.1	90.9	92.4	106.867	93.1333	1.14746	0.00200352
V9HW12	HEL-S-2a	Epididymis secretory sperm binding protein Li 2a OS=Homo sapiens GN=HEL-S-2a PE=2 SV=1	52.5253	10	18	9	198	21.878	5.97	111.2	109.7	99.7	93.9	94.3	91.2	106.867	93.1333	1.14746	0.0213236
Q8N999	C12orf29	Uncharacterized protein C12orf29 OS=Homo sapiens GN=C12orf29 PE=1 SV=2	3.07692	1	1	1	325	37.466	7.06	118.9	97.3	104.4	89.4	91.9	98.1	106.867	93.1333	1.14746	0.115942
B1ALW7	COG2	Component of oligomeric golgi complex 2, isoform CRA_a OS=Homo sapiens GN=COG2 PE=2 SV=1	3.79404	2	2	2	738	83.155	6.62	115.4	106.7	98.4	94.6	97.3	87.5	106.833	93.1333	1.1471	0.0744865
H7C1N3	BET1	BET1 homolog (Fragment) OS=Homo sapiens GN=BET1 PE=1 SV=1	21.8045	2	3	2	133	14.973	8.28	124.9	97.6	98.1	105.8	86.7	87	106.867	93.1667	1.14705	0.281327
Q96B97	SH3KBP1	SH3 domain-containing kinase-binding protein 1 OS=Homo sapiens GN=SH3KBP1 PE=1 SV=2	20	11	19	11	665	73.082	6.62	109.8	106.6	104.1	81.3	99.4	98.8	106.833	93.1667	1.14669	0.0907813
A0A140VJX3		Sulfurtransferase OS=Homo sapiens PE=2 SV=1	35.3535	6	8	6	297	33.158	6.6	104.5	109.2	106.8	90.5	96.5	92.5	106.833	93.1667	1.14669	0.00356439
D3DPK5	SH3BGRL3	SH3 domain binding glutamic acid-rich protein like 3, isoform CRA_a (Fragment) OS=Homo sapiens GN=SH3BGRL3 PE=4 SV=1	14.0078	4	9	4	257	26.803	8.38	107.2	110	103.3	85.9	95.3	98.3	106.833	93.1667	1.14669	0.0314915
Q14671	PUM1	Pumilio homolog 1 OS=Homo sapiens GN=PUM1 PE=1 SV=3	10.7926	11	13	1	1186	126.395	6.84	116	109.4	95.1	87.8	94.4	97.3	106.833	93.1667	1.14669	0.113995
B2R9B4		cDNA, FLJ94314, highly similar to Homo sapiens FOS-like antigen 1 (FOSL1), mRNA OS=Homo sapiens PE=2 SV=1	14.0221	2	2	2	271	29.335	8.02	116.3	100.6	103.6	80.3	104	95.3	106.833	93.2	1.14628	0.181133
P55327	TPD52	Tumor protein D52 OS=Homo sapiens GN=TPD52 PE=1 SV=2	55.8036	7	21	4	224	24.312	4.83	109.2	106.4	104.8	90	92.4	97.2	106.8	93.2	1.14592	0.00535796
P35221	CTNNA1	Catenin alpha-1 OS=Homo sapiens GN=CTNNA1 PE=1 SV=1	38.3002	25	40	20	906	100.009	6.29	108.4	107	105	95.3	93	91.3	106.8	93.2	1.14592	0.000867564
P36021	SLC16A2	Monocarboxylate transporter 8 OS=Homo sapiens GN=SLC16A2 PE=1 SV=2	2.41187	1	1	1	539	59.472	5.59	114.8	105.1	100.5	88.5	100.1	91	106.8	93.2	1.14592	0.0685543
Q9BTY7	HGH1	Protein HGH1 homolog OS=Homo sapiens GN=HGH1 PE=1 SV=1	6.15385	1	1	1	390	42.103	4.81	111.2	92.1	117.1	85.8	107.5	86.4	106.8	93.2333	1.14551	0.261459
O00299	CLIC1	Chloride intracellular channel protein 1 OS=Homo sapiens GN=CLIC1 PE=1 SV=4	82.1577	15	81	15	241	26.906	5.17	109.7	106.6	104	87.6	95.4	96.7	106.767	93.2333	1.14516	0.0146103
Q53Z63	NT5E	5'-nucleotidase OS=Homo sapiens GN=NT5E PE=2 SV=1	41.2892	14	28	14	574	63.297	7.03	104.9	108.4	107	94.4	93.1	92.2	106.767	93.2333	1.14516	0.000353293
Q15181	PPA1	Inorganic pyrophosphatase OS=Homo sapiens GN=PPA1 PE=1 SV=2	71.9723	17	52	16	289	32.639	5.86	108.4	106.3	105.5	87.4	96	96.3	106.733	93.2333	1.1448	0.0113705
A0A0U5JA32	TNLG8A	Tumor necrosis factor ligand 8A OS=Homo sapiens GN=TNLG8A PE=2 SV=1	33.1606	5	13	5	193	21.105	8.53	105.1	105.4	109.7	94	92.7	93	106.733	93.2333	1.1448	0.000926472
Q13643	FHL3	Four and a half LIM domains protein 3 OS=Homo sapiens GN=FHL3 PE=1 SV=4	13.2143	2	2	2	280	31.171	6.2	94	96	130.3	85.1	100.6	94.1	106.767	93.2667	1.14475	0.344618
A0A024R374	CTSB	Cathepsin B, isoform CRA_a OS=Homo sapiens GN=CTSB PE=3 SV=1	32.4484	8	25	8	339	37.797	6.3	107.6	110.7	101.9	92.2	90.5	97.1	106.733	93.2667	1.14439	0.0143188
O95685	PPP1R3D	Protein phosphatase 1 regulatory subunit 3D OS=Homo sapiens GN=PPP1R3D PE=1 SV=1	4.34783	1	1	1	299	32.538	8.07	101.9	110.3	108	96.3	92.1	91.4	106.733	93.2667	1.14439	0.0101361
Q86WA6	BPHL	Valacyclovir hydrolase OS=Homo sapiens GN=BPHL PE=1 SV=1	8.24742	2	3	2	291	32.522	9.14	102.3	114.4	103.5	105.2	90.7	83.9	106.733	93.2667	1.14439	0.14155
Q15118	PDK1	[Pyruvate dehydrogenase (acetyl-transferring)] kinase isozyme 1, mitochondrial OS=Homo sapiens GN=PDK1 PE=1 SV=1	4.3578	1	1	1	436	49.213	8.81	108.7	106.3	105.2	86.7	99.3	93.8	106.733	93.2667	1.14439	0.0237427
Q9UNF0	PACSIN2	Protein kinase C and casein kinase substrate in neurons protein 2 OS=Homo sapiens GN=PACSIN2 PE=1 SV=2	34.9794	14	23	14	486	55.704	5.2	108.1	106.9	105.2	91.8	94.4	93.7	106.733	93.3	1.14398	0.000301958
Q9Y5U9	IER3IP1	Immediate early response 3-interacting protein 1 OS=Homo sapiens GN=IER3IP1 PE=1 SV=1	34.1463	2	4	2	82	8.963	8.22	102.1	109.7	108.4	97.1	95.1	87.7	106.733	93.3	1.14398	0.0221244
Q0PHS2	G6PD	Glucose-6-phosphate dehydrogenase (Fragment) OS=Homo sapiens GN=G6PD PE=4 SV=1	61.2245	4	9	1	49	5.746	9.88	100.8	114.1	105.3	97	93.2	89.7	106.733	93.3	1.14398	0.0389048
B2R5J1		cDNA, FLJ92494, highly similar to Homo sapiens GABA(A) receptor-associated protein (GABARAP), mRNA OS=Homo sapiens PE=2 SV=1	9.40171	1	1	1	117	13.909	8.79	110.3	106.3	103.5	99	90.9	90.1	106.7	93.3333	1.14321	0.018105
E7EWW0	C16orf62	UPF0505 protein C16orf62 OS=Homo sapiens GN=C16orf62 PE=1 SV=2	6.46388	5	6	5	1052	118.537	7.84	108.1	105.7	106.2	92.4	96.5	91.1	106.667	93.3333	1.14286	0.00171289
Q14019	COTL1	Coactosin-like protein OS=Homo sapiens GN=COTL1 PE=1 SV=3	55.6338	8	29	8	142	15.935	5.67	110.1	102.7	107.1	89	93.3	97.7	106.633	93.3333	1.1425	0.0158153
Q9BXV9	GON7	EKC/KEOPS complex subunit GON7 OS=Homo sapiens GN=GON7 PE=1 SV=2	57	3	3	3	100	10.852	4.27	103.4	111.2	105.3	104	92.6	83.4	106.633	93.3333	1.1425	0.106407
P30043	BLVRB	Flavin reductase (NADPH) OS=Homo sapiens GN=BLVRB PE=1 SV=3	37.8641	5	8	5	206	22.105	7.65	102	109.2	108.7	88.2	97.8	94.1	106.633	93.3667	1.14209	0.021748
D3DSW3	PROSC	Proline synthetase co-transcribed homolog (Bacterial), isoform CRA_b OS=Homo sapiens GN=PROSC PE=3 SV=1	13.871	3	4	3	310	34.02	8.43	109	105.5	105.4	89.4	91.4	99.3	106.633	93.3667	1.14209	0.0150087
P16157	ANK1	Ankyrin-1 OS=Homo sapiens GN=ANK1 PE=1 SV=3	2.12653	3	5	2	1881	206.137	6.01	98.5	116.2	105.2	85.7	103.2	91.2	106.633	93.3667	1.14209	0.14339
Q4LE53	EPHB2	Receptor protein-tyrosine kinase (Fragment) OS=Homo sapiens GN=EPHB2 variant protein PE=2 SV=1	10.5578	7	9	5	1004	111.44	5.72	102.9	102.3	114.6	91.3	96.6	92.2	106.6	93.3667	1.14174	0.0376849
V9HWC7	HEL-S-128m	Epididymis secretory sperm binding protein Li 128m OS=Homo sapiens GN=HEL-S-128m PE=2 SV=1	79.0179	15	47	15	224	25.019	6.38	109.4	107	103.4	89.8	94.3	96.1	106.6	93.4	1.14133	0.00670882
O60493	SNX3	Sorting nexin-3 OS=Homo sapiens GN=SNX3 PE=1 SV=3	65.4321	10	17	8	162	18.751	8.66	109.6	108.5	101.7	89.7	95.2	95.3	106.6	93.4	1.14133	0.0128819
A0A024RAM4	MAP1B	Microtubule-associated protein 1B, isoform CRA_b OS=Homo sapiens GN=MAP1B PE=4 SV=1	23.4198	37	56	37	2468	270.454	4.81	106	106.2	107.6	93.9	91.1	95.2	106.6	93.4	1.14133	0.000546044
Q9P265	DIP2B	Disco-interacting protein 2 homolog B OS=Homo sapiens GN=DIP2B PE=1 SV=3	10.3426	12	13	12	1576	171.382	8.09	103.5	107.9	108.4	89.1	96.8	94.4	106.6	93.4333	1.14092	0.00879644
O75942	PRNP	Major prion protein OS=Homo sapiens GN=PRNP PE=3 SV=2	10.1754	3	4	3	285	30.749	9	105.1	107.5	107.1	96.8	88.9	94.6	106.567	93.4333	1.14056	0.00600182
A0A0U1RQM3	MTHFS	5-formyltetrahydrofolate cyclo-ligase OS=Homo sapiens GN=MTHFS PE=1 SV=1	26.2931	5	6	5	232	26.067	8.66	106.8	110.2	102.7	95.1	93.5	91.7	106.567	93.4333	1.14056	0.00526688
A0A024R8U4	WDR45L	WDR45-like, isoform CRA_c OS=Homo sapiens GN=WDR45L PE=4 SV=1	11.0465	3	3	3	344	38.097	7.59	104.3	109.8	105.6	92.5	96.1	91.7	106.567	93.4333	1.14056	0.00358205
B3KQI0		cDNA FLJ90490 fis, clone NT2RP3003527, highly similar to Dual specificity tyrosine-phosphorylation-regulated kinase 1B (EC 2.7.12.1) OS=Homo sapiens PE=2 SV=1	2.54372	2	2	2	629	69.184	9.13	104	120.8	94.9	95.3	98.2	86.8	106.567	93.4333	1.14056	0.189654
P07311	ACYP1	Acylphosphatase-1 OS=Homo sapiens GN=ACYP1 PE=1 SV=2	46.4646	4	4	4	99	11.254	9.31	107.9	106.4	105.4	90.1	93.8	96.5	106.567	93.4667	1.14016	0.00276849
Q9NR31	SAR1A	GTP-binding protein SAR1a OS=Homo sapiens GN=SAR1A PE=1 SV=1	62.6263	8	33	5	198	22.353	6.68	106.5	104.9	108.3	94.8	96.2	89.4	106.567	93.4667	1.14016	0.00465005
Q59ES3		Amino acid transporter (Fragment) OS=Homo sapiens PE=2 SV=1	26.6423	9	12	9	548	57.354	5.38	103.6	105.9	110.1	100.8	93.2	86.4	106.533	93.4667	1.1398	0.0460733
P34949	MPI	Mannose-6-phosphate isomerase OS=Homo sapiens GN=MPI PE=1 SV=2	13.4752	4	4	4	423	46.626	5.95	100.9	110.1	108.6	89.9	100	90.5	106.533	93.4667	1.1398	0.0394795
Q6ZMI0	PPP1R21	Protein phosphatase 1 regulatory subunit 21 OS=Homo sapiens GN=PPP1R21 PE=1 SV=1	13.4615	6	8	6	780	88.26	6.84	99.6	111.7	108.2	91.3	95.7	93.4	106.5	93.4667	1.13944	0.0268227
P30044	PRDX5	Peroxiredoxin-5, mitochondrial OS=Homo sapiens GN=PRDX5 PE=1 SV=4	55.6075	9	43	9	214	22.073	8.7	106.3	110.1	103.2	96.3	92.1	92.1	106.533	93.5	1.13939	0.00589694
Q14353	GAMT	Guanidinoacetate N-methyltransferase OS=Homo sapiens GN=GAMT PE=1 SV=1	11.4407	2	2	2	236	26.301	6.14	96	112.5	111	92	99.7	88.8	106.5	93.5	1.13904	0.103305
B7ZLJ0	DIAPH2	DIAPH2 protein OS=Homo sapiens GN=DIAPH2 PE=2 SV=1	2.62919	2	3	2	1103	125.399	6.51	109.4	106.2	103.9	91.7	91.2	97.6	106.5	93.5	1.13904	0.0075035
Q6IAX1	FDFT1	FDFT1 protein OS=Homo sapiens GN=FDFT1 PE=2 SV=1	24.94	8	9	8	417	48.084	6.54	94.3	104.1	121	102.1	90.9	87.5	106.467	93.5	1.13868	0.221353
Q709F0	ACAD11	Acyl-CoA dehydrogenase family member 11 OS=Homo sapiens GN=ACAD11 PE=1 SV=2	7.4359	5	5	5	780	87.228	8.12	106.7	110.4	102.3	91.7	93.6	95.3	106.467	93.5333	1.13828	0.00723737
B4DUT8	CNN2	Calponin OS=Homo sapiens GN=CNN2 PE=1 SV=1	62.4242	13	26	12	330	35.92	7.3	110.5	106.5	102.4	95.2	94.6	90.8	106.467	93.5333	1.13828	0.00886936
O14893	GEMIN2	Gem-associated protein 2 OS=Homo sapiens GN=GEMIN2 PE=1 SV=1	6.78571	1	1	1	280	31.565	5.58	103.5	110.2	105.7	95.7	94	90.9	106.467	93.5333	1.13828	0.00591853
O94929	ABLIM3	Actin-binding LIM protein 3 OS=Homo sapiens GN=ABLIM3 PE=1 SV=3	1.90337	1	1	1	683	77.752	8.54	112.6	98.1	108.7	99.9	90.3	90.4	106.467	93.5333	1.13828	0.0738967
P21333	FLNA	Filamin-A OS=Homo sapiens GN=FLNA PE=1 SV=4	66.9059	127	425	104	2647	280.564	6.06	107.7	104	107.8	94	93.8	92.9	106.5	93.5667	1.13823	0.000565303
B5BUJ7	MAPK9	Mitogen-activated protein kinase (Fragment) OS=Homo sapiens GN=MAPK9 PE=1 SV=1	8.25472	3	5	1	424	48.136	5.63	107	107.2	105.1	92.5	95.3	92.8	106.433	93.5333	1.13792	0.000315007
D6RBR1	CAST	Calpastatin (Fragment) OS=Homo sapiens GN=CAST PE=1 SV=1	36.6667	4	4	1	150	15.533	9.7	98.5	105.9	114.9	95.1	103.5	82	106.433	93.5333	1.13792	0.175653
A0A024R4I7	LZIC	Leucine zipper and CTNNBIP1 domain containing, isoform CRA_a OS=Homo sapiens GN=LZIC PE=4 SV=1	46.3158	7	12	7	190	21.481	4.94	105.4	106.5	107.5	92.2	97.8	90.7	106.467	93.5667	1.13787	0.00453929
B4DUA7	IXL	Intersex-like (Drosophila) OS=Homo sapiens GN=IXL PE=1 SV=1	27.6018	3	8	3	221	23.458	8.16	102	109.9	107.5	93	96.6	91.1	106.467	93.5667	1.13787	0.0104865
A0A024QYZ0	SEC61G	Sec61 gamma subunit, isoform CRA_a OS=Homo sapiens GN=SEC61G PE=3 SV=1	36.7647	2	3	2	68	7.736	9.99	99.1	108.4	111.9	90.2	99.1	91.4	106.467	93.5667	1.13787	0.0525554
A8K900		Mitochondrial GTPase 1 OS=Homo sapiens PE=1 SV=1	12.6667	2	3	2	300	33.334	9.38	94.7	112.6	112	92.9	99.5	88.3	106.433	93.5667	1.13751	0.127596
P53609	PGGT1B	Geranylgeranyl transferase type-1 subunit beta OS=Homo sapiens GN=PGGT1B PE=1 SV=2	2.38727	1	1	1	377	42.341	6.83	103.1	109.1	107.1	86.9	94.7	99.1	106.433	93.5667	1.13751	0.0318749
B1AKK2	DDAH1	Dimethylarginine dimethylaminohydrolase 1, isoform CRA_b OS=Homo sapiens GN=DDAH1 PE=2 SV=1	56.4912	13	29	12	285	31.102	5.81	112.2	105.1	101.9	90.2	95.4	95.2	106.4	93.6	1.13675	0.0213694
Q96CD2	PPCDC	Phosphopantothenoylcysteine decarboxylase OS=Homo sapiens GN=PPCDC PE=1 SV=2	16.1765	2	2	2	204	22.381	6.1	109.3	109.9	100	93.1	95.3	92.4	106.4	93.6	1.13675	0.0182479
Q96H20	SNF8	Vacuolar-sorting protein SNF8 OS=Homo sapiens GN=SNF8 PE=1 SV=1	26.3566	5	9	5	258	28.846	6.65	105.2	106.1	107.9	91.3	93.5	96	106.4	93.6	1.13675	0.0012399
O95864	FADS2	Fatty acid desaturase 2 OS=Homo sapiens GN=FADS2 PE=1 SV=1	13.5135	4	4	4	444	52.226	8.82	111.9	108.2	99.1	100	88.3	92.5	106.4	93.6	1.13675	0.0666268
P26639	TARS	Threonine--tRNA ligase, cytoplasmic OS=Homo sapiens GN=TARS PE=1 SV=3	55.6017	36	93	1	723	83.382	6.67	105.9	102.3	111	92.3	99.7	88.8	106.4	93.6	1.13675	0.035089
Q15019	SEPT2	Septin-2 OS=Homo sapiens GN=SEPT2 PE=1 SV=1	65.097	17	48	16	361	41.461	6.6	106.7	106.6	105.8	92.7	93.3	94.8	106.367	93.6	1.1364	4.91773e-05
Q92688	ANP32B	Acidic leucine-rich nuclear phosphoprotein 32 family member B OS=Homo sapiens GN=ANP32B PE=1 SV=1	35.0598	11	45	4	251	28.77	4.06	104.6	110.7	103.8	101.5	96.1	83.2	106.367	93.6	1.1364	0.0944816
A0A024R8N2	ITGB4	Integrin beta OS=Homo sapiens GN=ITGB4 PE=3 SV=1	24.8	34	45	34	1875	207.747	6.29	101.1	108.5	109.6	91.8	96.5	92.6	106.4	93.6333	1.13635	0.0136744
Q53R19	ARPC2	Arp2/3 complex 34 kDa subunit OS=Homo sapiens GN=ARPC2 PE=2 SV=1	68	15	42	15	300	34.311	7.36	108.5	105	105.6	93	94.2	93.7	106.367	93.6333	1.13599	0.000359867
O15347	HMGB3	High mobility group protein B3 OS=Homo sapiens GN=HMGB3 PE=1 SV=4	30.5	7	18	7	200	22.965	8.37	104.7	106.5	107.9	97.5	93.4	90	106.367	93.6333	1.13599	0.00568965
Q53FR9	COMMD9	COMM domain containing 9 variant (Fragment) OS=Homo sapiens GN=COMMD9 PE=2 SV=1	25.7576	3	4	3	198	21.805	5.88	101.6	112.5	105	96.1	92.2	92.6	106.367	93.6333	1.13599	0.0210028
Q92545	TMEM131	Transmembrane protein 131 OS=Homo sapiens GN=TMEM131 PE=1 SV=3	1.11524	1	1	1	1883	205.011	8.59	128.9	94.2	96	76.8	111.1	93	106.367	93.6333	1.13599	0.444086
Q8N7G1		Purine nucleoside phosphorylase OS=Homo sapiens PE=2 SV=1	60.7509	13	21	13	293	32.53	7.21	107.5	106.9	104.6	94	95.7	91.3	106.333	93.6667	1.13523	0.00124004
A0A024R7I0	GIPC1	GIPC PDZ domain containing family, member 1, isoform CRA_a OS=Homo sapiens GN=GIPC1 PE=4 SV=1	52.2523	10	16	10	333	36.027	6.28	110.7	105.4	102.8	93	95.9	92.1	106.3	93.6667	1.13488	0.00819469
A0A1L7NY50	GALNT2	Polypeptide N-acetylgalactosaminyltransferase OS=Homo sapiens GN=GALNT2 PE=2 SV=1	52.1891	23	48	23	571	64.691	8.35	106.4	105.2	107.4	93.9	95.3	91.9	106.333	93.7	1.13483	0.000422521
A8K883		cDNA FLJ77590, highly similar to Homo sapiens leucine rich repeat containing 1, mRNA OS=Homo sapiens PE=2 SV=1	6.29771	2	3	1	524	59.191	5.02	111.2	103.9	103.8	93.3	101.4	86.4	106.3	93.7	1.13447	0.0646316
Q9Y4R8	TELO2	Telomere length regulation protein TEL2 homolog OS=Homo sapiens GN=TELO2 PE=1 SV=2	1.43369	1	2	1	837	91.689	5.76	94.6	102.9	121.4	111.1	88.3	81.7	106.3	93.7	1.13447	0.350067
Q9C0I1	MTMR12	Myotubularin-related protein 12 OS=Homo sapiens GN=MTMR12 PE=1 SV=2	2.81124	1	1	1	747	86.093	6.62	106.2	106.9	105.8	96.4	101.9	82.8	106.3	93.7	1.13447	0.0910058
P40925	MDH1	Malate dehydrogenase, cytoplasmic OS=Homo sapiens GN=MDH1 PE=1 SV=4	47.3054	15	61	15	334	36.403	7.36	109.8	107.7	101.4	90.9	94.4	95.8	106.3	93.7	1.13447	0.0124135
O43414	ERI3	ERI1 exoribonuclease 3 OS=Homo sapiens GN=ERI3 PE=1 SV=2	17.8042	4	8	4	337	37.214	8.07	104.4	106.4	108.1	95.5	96.7	88.9	106.3	93.7	1.13447	0.00894169
G1AUC5	PPP1R2P3	Protein phosphatase inhibitor 2-like protein OS=Homo sapiens GN=PPP1R2P3 PE=1 SV=1	12.6829	3	5	3	205	23.092	4.87	100.4	108.4	110.1	91.2	95.3	94.6	106.3	93.7	1.13447	0.0178438
Q9H1C7	CYSTM1	Cysteine-rich and transmembrane domain-containing protein 1 OS=Homo sapiens GN=CYSTM1 PE=1 SV=1	10.3093	1	2	1	97	10.624	4.32	111.2	102.3	105.4	98.6	89.1	93.4	106.3	93.7	1.13447	0.0291993
P05161	ISG15	Ubiquitin-like protein ISG15 OS=Homo sapiens GN=ISG15 PE=1 SV=5	35.1515	5	14	5	165	17.876	7.44	109.4	108.2	101.2	89.3	95.3	96.5	106.267	93.7	1.13412	0.0207252
A8K5C5		cDNA FLJ77534, highly similar to Homo sapiens membrane protein, palmitoylated 5 (MAGUK p55 subfamily member 5) (MPP5), mRNA OS=Homo sapiens PE=2 SV=1	2.81481	1	1	1	675	77.26	6.07	109.9	111.8	97.1	95.4	96.5	89.3	106.267	93.7333	1.13371	0.0709863
Q6UW02	CYP20A1	Cytochrome P450 20A1 OS=Homo sapiens GN=CYP20A1 PE=1 SV=1	29.8701	10	12	2	462	52.399	6.21	99.5	114.2	105	92.5	101.2	87.5	106.233	93.7333	1.13336	0.1001
P10588	NR2F6	Nuclear receptor subfamily 2 group F member 6 OS=Homo sapiens GN=NR2F6 PE=1 SV=2	10.1485	2	2	2	404	42.952	7.78	126.2	105.3	87.2	91.2	97.3	92.7	106.233	93.7333	1.13336	0.33506
Q6FGF7	AF1Q	AF1Q protein (Fragment) OS=Homo sapiens GN=AF1Q PE=2 SV=1	15.5556	1	1	1	90	10.055	4.54	97.6	106.3	114.8	94.4	89.5	97.3	106.233	93.7333	1.13336	0.0839997
A8K6K2		cDNA FLJ75877, highly similar to Homo sapiens 5'-nucleotidase, cytosolic II (NT5C2), mRNA OS=Homo sapiens PE=2 SV=1	21.7469	9	14	9	561	64.918	6.14	103.4	108.9	106.5	101.7	92.2	87.4	106.267	93.7667	1.13331	0.0497178
P35611	ADD1	Alpha-adducin OS=Homo sapiens GN=ADD1 PE=1 SV=2	12.8901	7	9	7	737	80.905	5.83	105.3	109.6	103.8	93.8	95	92.5	106.233	93.7667	1.13295	0.00269423
A0A024R5S9	NEDD4	E3 ubiquitin-protein ligase OS=Homo sapiens GN=NEDD4 PE=4 SV=1	5.66667	4	4	4	900	104.095	5.92	113.6	105.6	99.5	86	94.1	101.2	106.233	93.7667	1.13295	0.106112
Q5JPC1	DKFZp667O1614	Putative uncharacterized protein DKFZp667O1614 OS=Homo sapiens GN=DKFZp667O1614 PE=2 SV=1	5.625	1	1	1	320	35.488	9.55	100.1	105.3	113.3	93.2	92.9	95.2	106.233	93.7667	1.13295	0.0331701
Q9NVX2	NLE1	Notchless protein homolog 1 OS=Homo sapiens GN=NLE1 PE=1 SV=4	28.2474	8	17	8	485	53.287	7.34	96.5	120.6	101.5	90.7	98.5	92.1	106.2	93.7667	1.1326	0.182829
Q9NT62	ATG3	Ubiquitin-like-conjugating enzyme ATG3 OS=Homo sapiens GN=ATG3 PE=1 SV=1	16.242	4	4	4	314	35.841	4.74	105.8	105.2	107.6	91	93.9	96.4	106.2	93.7667	1.1326	0.00193798
Q5TDE9	C1orf57	Chromosome 1 open reading frame 57, isoform CRA_d OS=Homo sapiens GN=C1orf57 PE=2 SV=1	40	5	9	5	190	20.7	9.54	104.4	111	103.3	99.6	98.2	83.6	106.233	93.8	1.13255	0.0927054
A8K237		NADH-cytochrome b5 reductase OS=Homo sapiens PE=2 SV=1	12.3188	2	2	2	276	31.471	8.12	101.6	107.9	109.1	98.4	98.6	84.4	106.2	93.8	1.1322	0.0772875
B4DUP2		cDNA FLJ56155, highly similar to UTP--glucose-1-phosphate uridylyltransferase 2 (EC 2.7.7.9) OS=Homo sapiens PE=2 SV=1	45.648	18	34	18	517	57.755	8.13	109.1	106.9	102.5	90.4	91.8	99.2	106.167	93.8	1.13184	0.020976
B5BU36	TNFRSF10B	Tumor necrosis factor receptor superfamily member 10B OS=Homo sapiens GN=TNFRSF10B PE=2 SV=1	3.86364	1	1	1	440	47.894	5.47	101.6	108.5	108.5	95.4	91.5	94.6	106.2	93.8333	1.13179	0.00880079
Q5VW38	GPR107	Protein GPR107 OS=Homo sapiens GN=GPR107 PE=1 SV=1	4.5	2	2	2	600	66.948	7.24	109.4	110	99.2	101	88.7	91.8	106.2	93.8333	1.13179	0.0720595
P46976	GYG1	Glycogenin-1 OS=Homo sapiens GN=GYG1 PE=1 SV=4	22	7	15	7	350	39.359	5.53	103.5	102.7	112.3	89.8	96	95.7	106.167	93.8333	1.13144	0.028497
Q32Q10	RSU1	RSU1 protein (Fragment) OS=Homo sapiens GN=RSU1 PE=2 SV=1	37.1429	8	15	8	280	31.34	9.09	106.2	108.4	103.9	95.6	93.8	92.1	106.167	93.8333	1.13144	0.00169642
A0A024RCX7	SLC39A7	SLC39A7 OS=Homo sapiens GN=SLC39A7 PE=4 SV=1	2.98507	1	1	1	469	50.087	6.87	105.5	107.7	105.3	96.7	92.9	91.9	106.167	93.8333	1.13144	0.00172015
Q8WU79	SMAP2	Stromal membrane-associated protein 2 OS=Homo sapiens GN=SMAP2 PE=1 SV=1	2.5641	1	1	1	429	46.755	8.87	117.1	104.8	96.5	78.4	103	100.1	106.133	93.8333	1.13108	0.2778
B2RA50		cDNA, FLJ94698, highly similar to Homo sapiens trafficking protein particle complex 1 (TRAPPC1),mRNA OS=Homo sapiens PE=2 SV=1	24.8276	3	4	3	145	16.847	9.14	104.4	107.7	106.3	94.4	96.8	90.4	106.133	93.8667	1.13068	0.00426283
B4DP80	APOA1BP	NAD(P)H-hydrate epimerase OS=Homo sapiens GN=APOA1BP PE=2 SV=1	36.4821	8	27	8	307	33.606	8.73	108.5	107.2	102.7	90.5	96.1	95	106.133	93.8667	1.13068	0.00749787
P53384	NUBP1	Cytosolic Fe-S cluster assembly factor NUBP1 OS=Homo sapiens GN=NUBP1 PE=1 SV=2	24.6875	4	5	4	320	34.512	5.33	106.8	111	100.6	91.4	97.5	92.7	106.133	93.8667	1.13068	0.0258066
Q59FT7		Mitogen-activated protein kinase kinase kinase 7 interacting protein 1 isoform alpha variant (Fragment) OS=Homo sapiens PE=2 SV=1	7.40741	2	2	2	648	70.221	5.34	98.8	109.6	110	86.5	99.8	95.3	106.133	93.8667	1.13068	0.0839264
A0A024R912	UCK2	Uridine-cytidine kinase OS=Homo sapiens GN=UCK2 PE=3 SV=1	34.0996	5	7	5	261	29.281	6.7	99.2	112.3	106.8	89.1	95.9	96.6	106.1	93.8667	1.13033	0.0526798
F5H265	UBC	Polyubiquitin-C (Fragment) OS=Homo sapiens GN=UBC PE=1 SV=1	67.1141	7	133	1	149	16.831	6.58	111.7	99.5	107.1	87.8	95.5	98.3	106.1	93.8667	1.13033	0.0614203
Q9BVQ7	SPATA5L1	Spermatogenesis-associated protein 5-like protein 1 OS=Homo sapiens GN=SPATA5L1 PE=1 SV=2	4.38247	2	3	2	753	80.66	8.09	103.6	106.8	107.9	94.6	99.7	87.3	106.1	93.8667	1.13033	0.0328885
P36405	ARL3	ADP-ribosylation factor-like protein 3 OS=Homo sapiens GN=ARL3 PE=1 SV=2	59.8901	8	20	8	182	20.443	7.24	106.4	107.2	104.8	91.2	95.3	95.2	106.133	93.9	1.13028	0.00130539
Q6FGU2	DTYMK	DTYMK protein (Fragment) OS=Homo sapiens GN=DTYMK PE=2 SV=1	61.3208	14	24	14	212	23.804	8.27	107.4	105.8	105.2	91.7	94.1	95.9	106.133	93.9	1.13028	0.000900422
A0A024R4E1	NMNAT1	Nicotinamide-nucleotide adenylyltransferase OS=Homo sapiens GN=NMNAT1 PE=3 SV=1	18.638	4	5	4	279	31.913	8.87	103.1	106.7	108.5	96.8	94.6	90.3	106.1	93.9	1.12993	0.00796248
Q59GX2		Solute carrier family 2 (Facilitated glucose transporter), member 1 variant (Fragment) OS=Homo sapiens PE=2 SV=1	10.6383	5	8	5	517	56.981	9.47	105.1	108	105.2	95.5	98.5	87.7	106.1	93.9	1.12993	0.0220584
Q13485	SMAD4	Mothers against decapentaplegic homolog 4 OS=Homo sapiens GN=SMAD4 PE=1 SV=1	8.15217	2	3	2	552	60.401	6.99	99.9	105.1	113.3	91.9	98.8	91	106.1	93.9	1.12993	0.0573114
O75676	RPS6KA4	Ribosomal protein S6 kinase alpha-4 OS=Homo sapiens GN=RPS6KA4 PE=1 SV=1	1.94301	1	1	1	772	85.552	8.28	100.9	98.3	119.1	93.2	92.7	95.8	106.1	93.9	1.12993	0.138832
A0A1B0GUI1	RALGAPA1	Ral GTPase-activating protein subunit alpha-1 OS=Homo sapiens GN=RALGAPA1 PE=1 SV=1	0.440882	1	1	1	2495	280.236	6.44	115.2	103.5	99.6	85.4	100.4	96	106.1	93.9333	1.12952	0.132955
F8W914	RTN4	Reticulon OS=Homo sapiens GN=RTN4 PE=1 SV=1	43.1884	9	90	1	345	37.121	4.77	107.2	105.1	105.8	102.5	90.2	89.1	106.033	93.9333	1.12881	0.0493869
Q9H4A4	RNPEP	Aminopeptidase B OS=Homo sapiens GN=RNPEP PE=1 SV=2	46.1538	26	54	26	650	72.549	5.74	108.1	107.5	102.5	90.5	96.7	94.6	106.033	93.9333	1.12881	0.00891413
Q9Y3B8	REXO2	Oligoribonuclease, mitochondrial OS=Homo sapiens GN=REXO2 PE=1 SV=3	30.8017	5	9	5	237	26.816	6.87	106.3	106.7	105.1	91.3	95.2	95.3	106.033	93.9333	1.12881	0.000991009
K7WVJ5	COX2	Cytochrome c oxidase subunit 2 (Fragment) OS=Homo sapiens GN=COX2 PE=3 SV=1	30.531	6	24	1	226	25.435	4.82	109.7	116.6	91.9	119.2	92.3	70.4	106.067	93.9667	1.12877	0.489431
Q70IA6	MOB2	MOB kinase activator 2 OS=Homo sapiens GN=MOB2 PE=1 SV=1	4.64135	1	2	1	237	26.909	6.79	113.5	99.1	105.6	92.6	97.8	91.5	106.067	93.9667	1.12877	0.0579662
B2R6H7		cDNA, FLJ92955, highly similar to Homo sapiens transportin-SR (TRN-SR), mRNA OS=Homo sapiens PE=2 SV=1	22.1018	14	18	14	923	104.164	5.57	103.3	111.3	103.5	94.7	99.5	87.7	106.033	93.9667	1.12841	0.0492001
P30530	AXL	Tyrosine-protein kinase receptor UFO OS=Homo sapiens GN=AXL PE=1 SV=3	7.49441	4	5	4	894	98.273	5.43	102.2	104.6	111.3	94.5	94.2	93.2	106.033	93.9667	1.12841	0.0118192
B4DZB2		cDNA FLJ51408 OS=Homo sapiens PE=2 SV=1	1.84211	1	1	1	1140	123.237	7.43	100.1	108.3	109.7	86.5	103.7	91.7	106.033	93.9667	1.12841	0.11063
Q9BVG4	PBDC1	Protein PBDC1 OS=Homo sapiens GN=PBDC1 PE=1 SV=1	35.1931	7	11	7	233	26.041	4.79	110.4	104.2	103.5	91.1	98.8	92.1	106.033	94	1.12801	0.0210717
A0A024QYT5	SERPINE1	Serpin peptidase inhibitor, clade E (Nexin, plasminogen activator inhibitor type 1), member 1, isoform CRA_b OS=Homo sapiens GN=SERPINE1 PE=3 SV=1	27.1144	9	12	9	402	45.031	7.2	105.4	104.5	108.1	102.6	89.5	89.9	106	94	1.12766	0.053789
Q9BXT2	CACNG6	Voltage-dependent calcium channel gamma-6 subunit OS=Homo sapiens GN=CACNG6 PE=2 SV=1	2.69231	1	1	1	260	28.111	9.17	114	110.6	93.4	112.6	93.3	76.1	106	94	1.12766	0.385218
Q9NX08	COMMD8	COMM domain-containing protein 8 OS=Homo sapiens GN=COMMD8 PE=1 SV=1	43.7158	5	7	5	183	21.077	5.43	103.7	102.8	111.4	95	96.8	90.2	105.967	94	1.1273	0.0236814
Q5TA45	INTS11	Integrator complex subunit 11 OS=Homo sapiens GN=INTS11 PE=1 SV=2	5.33333	2	2	2	600	67.619	8.06	108.2	107.7	102	88.9	89.4	103.7	105.967	94	1.1273	0.0845955
Q13885	TUBB2A	Tubulin beta-2A chain OS=Homo sapiens GN=TUBB2A PE=1 SV=1	72.5843	24	298	4	445	49.875	4.89	115.6	102.6	99.8	94.8	90.5	96.8	106	94.0333	1.12726	0.0832399
A0A024QZX3	SERPINB6	Serpin peptidase inhibitor, clade B (Ovalbumin), member 6, isoform CRA_a OS=Homo sapiens GN=SERPINB6 PE=3 SV=1	51.8617	14	24	14	376	42.594	5.27	105.1	108.8	104.1	92.4	95.4	94.3	106	94.0333	1.12726	0.00203804
Q6FII1	LOC51064	Glutathione S-transferase kappa OS=Homo sapiens GN=LOC51064 PE=2 SV=1	50	8	17	8	226	25.48	8.41	104.1	108.9	105	98.1	93.9	90.1	106	94.0333	1.12726	0.011993
Q8NF37	LPCAT1	Lysophosphatidylcholine acyltransferase 1 OS=Homo sapiens GN=LPCAT1 PE=1 SV=2	16.4794	7	13	7	534	59.113	6.02	107.9	106.4	103.6	89.3	99.1	93.7	105.967	94.0333	1.12691	0.0183388
O43189	PHF1	PHD finger protein 1 OS=Homo sapiens GN=PHF1 PE=1 SV=3	3.1746	1	1	1	567	62.066	9.01	102	112.3	103.5	89.2	98	94.9	105.933	94.0333	1.12655	0.0445904
C9JIF9	APEH	Acylamino-acid-releasing enzyme OS=Homo sapiens GN=APEH PE=1 SV=1	34.057	16	26	16	737	81.622	5.54	107.4	105.1	105.3	92	95.9	94.3	105.933	94.0667	1.12615	0.000923574
Q01469	FABP5	Fatty acid-binding protein, epidermal OS=Homo sapiens GN=FABP5 PE=1 SV=3	65.1852	8	29	8	135	15.155	7.01	108.3	105.7	103.8	87.3	93.3	101.6	105.933	94.0667	1.12615	0.0524216
Q13451	FKBP5	Peptidyl-prolyl cis-trans isomerase FKBP5 OS=Homo sapiens GN=FKBP5 PE=1 SV=2	29.1028	9	11	9	457	51.18	5.9	103.5	109.2	105.1	94.2	93.5	94.5	105.933	94.0667	1.12615	0.00232981
A0A024R0J7	hCG_1995540	HCG1995540, isoform CRA_a OS=Homo sapiens GN=hCG_1995540 PE=4 SV=1	18.5484	5	16	2	248	27.489	6.35	107.6	105.8	104.4	95.7	91.8	94.7	105.933	94.0667	1.12615	0.00135296
A0A024R9N6	EHD4	EH-domain containing 4, isoform CRA_a OS=Homo sapiens GN=EHD4 PE=3 SV=1	48.6137	18	30	15	541	61.137	6.76	106.4	104.3	107.1	93.7	93.9	94.6	105.933	94.0667	1.12615	0.000178477
Q9UBK8	MTRR	Methionine synthase reductase OS=Homo sapiens GN=MTRR PE=1 SV=3	5.93103	3	4	3	725	80.359	6.49	99.5	118.2	100	87	107.1	88.1	105.9	94.0667	1.1258	0.257422
A0A0S2Z3H3	SLC25A4	Solute carrier family 25 member 4 isoform 1 (Fragment) OS=Homo sapiens GN=SLC25A4 PE=2 SV=1	50.3356	15	64	2	298	33.043	9.76	100.7	102.8	114.2	96.5	96.1	89.7	105.9	94.1	1.1254	0.0674269
X5D8S6	ADSL	Adenylosuccinate lyase (Fragment) OS=Homo sapiens GN=ADSL PE=2 SV=1	43.595	14	20	14	484	54.854	7.11	106.4	103.1	108.2	91.4	95.9	95	105.9	94.1	1.1254	0.00435773
P61457	PCBD1	Pterin-4-alpha-carbinolamine dehydratase OS=Homo sapiens GN=PCBD1 PE=1 SV=2	58.6538	6	9	6	104	11.992	6.8	114	104.6	99	89.8	100.6	91.9	105.867	94.1	1.12504	0.0984897
P68371	TUBB4B	Tubulin beta-4B chain OS=Homo sapiens GN=TUBB4B PE=1 SV=1	82.6966	27	390	1	445	49.799	4.89	107.9	102.4	107.3	90.8	95.8	95.7	105.867	94.1	1.12504	0.0080225
A0A0C4DFW2	ING1	Inhibitor of growth protein OS=Homo sapiens GN=ING1 PE=1 SV=1	3.31754	1	1	1	422	46.751	9.13	76.4	114.7	126.5	101.9	96.6	83.8	105.867	94.1	1.12504	0.50408
A9QQ22	WASH	Actin nucleation promoting factor (Fragment) OS=Homo sapiens GN=WASH PE=4 SV=1	13.6585	4	8	1	410	43.796	5.58	107.3	106.3	103.9	93.9	90.4	98.1	105.833	94.1333	1.12429	0.00872686
P28676	GCA	Grancalcin OS=Homo sapiens GN=GCA PE=1 SV=2	5.52995	1	1	1	217	23.994	5.21	110.3	110.1	97.1	102.6	92.9	86.9	105.833	94.1333	1.12429	0.137972
Q8TD43	TRPM4	Transient receptor potential cation channel subfamily M member 4 OS=Homo sapiens GN=TRPM4 PE=1 SV=1	1.23558	1	1	1	1214	134.215	8.15	110.1	107.6	99.8	86.2	104	92.2	105.833	94.1333	1.12429	0.126609
Q15907	RAB11B	Ras-related protein Rab-11B OS=Homo sapiens GN=RAB11B PE=1 SV=4	64.6789	14	35	14	218	24.473	5.94	107	107.2	103.3	96.6	94	91.9	105.833	94.1667	1.12389	0.00329041
A0A024R9D7	DECR1	2,4-dienoyl CoA reductase 1, mitochondrial, isoform CRA_b OS=Homo sapiens GN=DECR1 PE=4 SV=1	35.2239	10	21	10	335	36.045	9.28	104.9	109.4	103.2	96.6	95	90.9	105.833	94.1667	1.12389	0.00968104
P36507	MAP2K2	Dual specificity mitogen-activated protein kinase kinase 2 OS=Homo sapiens GN=MAP2K2 PE=1 SV=1	26.75	8	12	4	400	44.396	6.55	103.5	110.3	103.7	93.9	98.6	90	105.833	94.1667	1.12389	0.0251134
Q96CM8	ACSF2	Acyl-CoA synthetase family member 2, mitochondrial OS=Homo sapiens GN=ACSF2 PE=1 SV=2	6.17886	3	3	3	615	68.081	7.55	107.7	106.5	103.2	96.9	93	92.6	105.8	94.1667	1.12354	0.00375438
P26232	CTNNA2	Catenin alpha-2 OS=Homo sapiens GN=CTNNA2 PE=1 SV=5	8.49948	6	12	1	953	105.247	5.71	94	107.8	115.6	98.9	96.4	87.3	105.8	94.2	1.12314	0.183989
Q96JJ7	TMX3	Protein disulfide-isomerase TMX3 OS=Homo sapiens GN=TMX3 PE=1 SV=2	26.652	9	17	9	454	51.839	4.91	106.3	107.7	103.4	94.3	94.3	94	105.8	94.2	1.12314	0.000797678
B2R6J3		cDNA, FLJ92974, highly similar to Homo sapiens methylmalonic aciduria (cobalamin deficiency) type B(MMAB), mRNA OS=Homo sapiens PE=1 SV=1	17.2	3	4	3	250	27.34	8.6	100.9	113.9	102.6	103.2	99.8	79.6	105.8	94.2	1.12314	0.240362
Q9H3H3	C11orf68	UPF0696 protein C11orf68 OS=Homo sapiens GN=C11orf68 PE=1 SV=2	16.7331	4	5	4	251	27.338	5.45	105.7	104	107.7	91.4	95.5	95.7	105.8	94.2	1.12314	0.00275965
B2R7N6		Amino acid transporter OS=Homo sapiens PE=2 SV=1	11.0902	4	4	4	532	55.658	6.25	104.3	108.7	104.3	97	95.6	90	105.767	94.2	1.12279	0.0111563
J3KQ32	OLA1	Obg-like ATPase 1 OS=Homo sapiens GN=OLA1 PE=1 SV=1	41.8269	14	35	14	416	46.908	8.06	107.7	105.9	103.8	92	93.9	96.8	105.8	94.2333	1.12274	0.00297726
Q07960	ARHGAP1	Rho GTPase-activating protein 1 OS=Homo sapiens GN=ARHGAP1 PE=1 SV=1	33.0296	10	12	10	439	50.404	6.29	108.2	106.3	102.9	93.5	93.2	96	105.8	94.2333	1.12274	0.00293168
Q9BXB5	OSBPL10	Oxysterol-binding protein-related protein 10 OS=Homo sapiens GN=OSBPL10 PE=1 SV=2	15.3141	8	13	7	764	83.917	8.31	107.9	107.8	101.7	95.8	96.9	90	105.8	94.2333	1.12274	0.0175033
A7E244	TBC1D10A	TBC1 domain family, member 10A OS=Homo sapiens GN=TBC1D10A PE=2 SV=1	3.74016	1	1	1	508	57.08	8.65	96.4	117.1	103.8	94.7	104	84	105.767	94.2333	1.12239	0.240301
P36871	PGM1	Phosphoglucomutase-1 OS=Homo sapiens GN=PGM1 PE=1 SV=3	43.4164	21	44	21	562	61.411	6.76	106.9	108.9	101.5	92.6	96.2	94	105.767	94.2667	1.12199	0.00929581
Q02750	MAP2K1	Dual specificity mitogen-activated protein kinase kinase 1 OS=Homo sapiens GN=MAP2K1 PE=1 SV=2	29.771	8	12	4	393	43.411	6.62	101.8	106.3	109.2	90.8	96.2	95.8	105.767	94.2667	1.12199	0.0141769
B4DPD5		Ubiquitin thioesterase OS=Homo sapiens PE=2 SV=1	40.9091	9	28	9	308	35.158	5.59	107.2	106	104	92.4	95.7	94.7	105.733	94.2667	1.12164	0.00105688
O15056	SYNJ2	Synaptojanin-2 OS=Homo sapiens GN=SYNJ2 PE=1 SV=3	2.20588	2	2	2	1496	165.435	7.34	110.7	98.2	108.3	92.9	95.4	94.5	105.733	94.2667	1.12164	0.0423502
Q5T5P2	KIAA1217	Sickle tail protein homolog OS=Homo sapiens GN=KIAA1217 PE=1 SV=2	0.566135	1	4	1	1943	213.983	7.06	106	101	110.2	90.9	97.4	94.5	105.733	94.2667	1.12164	0.0244272
P78318	IGBP1	Immunoglobulin-binding protein 1 OS=Homo sapiens GN=IGBP1 PE=1 SV=1	24.4838	6	7	6	339	39.198	5.38	104.3	109.7	103.3	88.1	96.8	98	105.767	94.3	1.1216	0.0362174
F5H5D3	TUBA1C	Tubulin alpha chain OS=Homo sapiens GN=TUBA1C PE=1 SV=1	62.6204	26	278	3	519	57.693	5.07	107.2	103.9	106	91.8	97.4	93.6	105.7	94.2667	1.12129	0.00392831
Q562R1	ACTBL2	Beta-actin-like protein 2 OS=Homo sapiens GN=ACTBL2 PE=1 SV=2	37.5	11	166	5	376	41.976	5.59	104.5	103.1	109.5	108.8	91	83	105.7	94.2667	1.12129	0.219862
Q96IZ0	PAWR	PRKC apoptosis WT1 regulator protein OS=Homo sapiens GN=PAWR PE=1 SV=1	25.8824	4	10	4	340	36.545	5.41	104.2	105	107.9	93	96.6	93.2	105.7	94.2667	1.12129	0.00213092
A0A024RCY0	C6orf89	Chromosome 6 open reading frame 89, isoform CRA_b OS=Homo sapiens GN=C6orf89 PE=4 SV=1	8.35735	2	2	2	347	39.844	6.83	99.4	107.2	110.5	101.1	98.9	82.8	105.7	94.2667	1.12129	0.16025
A6NDG6	PGP	Glycerol-3-phosphate phosphatase OS=Homo sapiens GN=PGP PE=1 SV=1	34.5794	8	12	8	321	33.985	6.14	110.2	103.9	103.1	91.3	95.2	96.4	105.733	94.3	1.12124	0.0136977
Q5U077	LDHB	L-lactate dehydrogenase OS=Homo sapiens GN=LDHB PE=2 SV=1	54.7904	17	101	16	334	36.615	6.05	106.1	104.7	106.3	94.8	94.4	93.7	105.7	94.3	1.12089	4.43764e-05
Q9BRA2	TXNDC17	Thioredoxin domain-containing protein 17 OS=Homo sapiens GN=TXNDC17 PE=1 SV=1	76.4228	7	16	7	123	13.932	5.52	106.3	109.5	101.3	89.7	96.7	96.5	105.7	94.3	1.12089	0.0263102
Q9Y5S1	TRPV2	Transient receptor potential cation channel subfamily V member 2 OS=Homo sapiens GN=TRPV2 PE=1 SV=1	9.1623	4	5	4	764	85.926	5.83	103.3	108.3	105.5	93.3	95.2	94.4	105.7	94.3	1.12089	0.00181198
Q9Y4E6	WDR7	WD repeat-containing protein 7 OS=Homo sapiens GN=WDR7 PE=1 SV=2	1.94631	2	2	2	1490	163.705	6.92	104.2	105.2	107.7	96.9	94	92	105.7	94.3	1.12089	0.00294371
Q9BRR6	ADPGK	ADP-dependent glucokinase OS=Homo sapiens GN=ADPGK PE=1 SV=1	15.0905	4	6	4	497	54.055	6.2	102.3	112.9	101.8	96.6	96.2	90.1	105.667	94.3	1.12054	0.0532471
Q9Y6R4	MAP3K4	Mitogen-activated protein kinase kinase kinase 4 OS=Homo sapiens GN=MAP3K4 PE=1 SV=2	1.6791	2	2	2	1608	181.57	6.32	115.7	103.2	98.1	89	97	96.9	105.667	94.3	1.12054	0.124493
A0A024RDH3	MGC16169	Uncharacterized protein OS=Homo sapiens GN=MGC16169 PE=4 SV=1	1.11982	1	1	1	893	100.616	6.52	109.2	103.2	104.7	87.6	94.9	100.5	105.7	94.3333	1.12049	0.0518562
P05023	ATP1A1	Sodium/potassium-transporting ATPase subunit alpha-1 OS=Homo sapiens GN=ATP1A1 PE=1 SV=1	46.4321	38	74	38	1023	112.824	5.49	108	105.1	103.9	96.2	94.4	92.4	105.667	94.3333	1.12014	0.00229379
H0Y8X4	DNPH1	2'-deoxynucleoside 5'-phosphate N-hydrolase 1 (Fragment) OS=Homo sapiens GN=DNPH1 PE=1 SV=1	34.9794	4	7	4	243	25.852	5.5	102.4	108.3	106.3	92.6	95.3	95.1	105.667	94.3333	1.12014	0.00426407
A0A0J9YWL0	CRYBG1	Crystallin beta-gamma domain-containing 1 OS=Homo sapiens GN=CRYBG1 PE=1 SV=1	19.0521	27	40	27	2131	231.564	5.81	104	103.4	109.6	91.8	97	94.3	105.667	94.3667	1.11975	0.010372
Q5U043		S-(hydroxymethyl)glutathione dehydrogenase OS=Homo sapiens PE=2 SV=1	33.9572	11	27	5	374	39.664	7.49	105.1	102.6	109.2	93.1	93.8	96.2	105.633	94.3667	1.11939	0.00624052
V9HWE0	HEL-S-7	Annexin OS=Homo sapiens GN=HEL-S-7 PE=2 SV=1	81.875	26	110	25	320	35.914	5.05	104.6	106.1	106.2	100.7	91.6	90.8	105.633	94.3667	1.11939	0.0248452
A0A024R7X0	ARFGEF1	ADP-ribosylation factor guanine nucleotide-exchange factor 1(Brefeldin A-inhibited), isoform CRA_a OS=Homo sapiens GN=ARFGEF1 PE=4 SV=1	4.8675	7	7	3	1849	208.634	5.85	103.3	101.3	112.3	92.6	98.2	92.4	105.633	94.4	1.119	0.0443458
F6IQY8	HLA-A	MHC class I antigen (Fragment) OS=Homo sapiens GN=HLA-A PE=3 SV=1	29.0801	7	12	1	337	38.115	6.14	102.4	108.4	106	99.3	88.9	95	105.6	94.4	1.11864	0.0324644
D3DTX7	COL1A1	Collagen, type I, alpha 1, isoform CRA_a OS=Homo sapiens GN=COL1A1 PE=4 SV=1	8.58757	5	7	5	885	84.688	6.24	106.6	107.9	102.3	96.9	95	91.3	105.6	94.4	1.11864	0.00899064
Q76LA1	CSTB	CSTB protein OS=Homo sapiens GN=CSTB PE=2 SV=1	79.5918	5	22	5	98	11.133	7.56	107.9	105.3	103.6	86.6	99.3	97.3	105.6	94.4	1.11864	0.0536528
Q8IU85	CAMK1D	Calcium/calmodulin-dependent protein kinase type 1D OS=Homo sapiens GN=CAMK1D PE=1 SV=1	7.27273	2	2	2	385	42.887	7.21	107.3	109.2	100.4	89	94.9	99.4	105.633	94.4333	1.1186	0.0497509
Q15813	TBCE	Tubulin-specific chaperone E OS=Homo sapiens GN=TBCE PE=1 SV=1	34.3454	13	21	12	527	59.309	6.76	109.7	107	100	90.4	98.4	94.4	105.567	94.4	1.11829	0.0392302
Q9NRX5	SERINC1	Serine incorporator 1 OS=Homo sapiens GN=SERINC1 PE=1 SV=1	6.40177	2	4	2	453	50.461	5.85	107.6	105.9	103.3	90.5	96	96.8	105.6	94.4333	1.11825	0.00885156
Q9H0R4	HDHD2	Haloacid dehalogenase-like hydrolase domain-containing protein 2 OS=Homo sapiens GN=HDHD2 PE=1 SV=1	5.01931	1	2	1	259	28.518	6.24	104.5	105.1	107.2	89.5	97.4	96.4	105.6	94.4333	1.11825	0.0129463
Q9H6E4	CCDC134	Coiled-coil domain-containing protein 134 OS=Homo sapiens GN=CCDC134 PE=1 SV=1	8.29694	1	2	1	229	26.544	8.85	105.3	106.5	104.9	97.1	94.8	91.4	105.567	94.4333	1.1179	0.00296067
A0A024R407	MAP2	Microtubule-associated protein OS=Homo sapiens GN=MAP2 PE=4 SV=1	17.8982	23	32	1	1827	199.404	4.91	104.7	107.4	104.6	88.5	94.8	100	105.567	94.4333	1.1179	0.0320364
Q99996	AKAP9	A-kinase anchor protein 9 OS=Homo sapiens GN=AKAP9 PE=1 SV=3	0.511378	2	2	2	3911	453.387	4.98	109.2	104.9	102.6	97.9	99	86.4	105.567	94.4333	1.1179	0.0674114
Q9ULC4	MCTS1	Malignant T-cell-amplified sequence 1 OS=Homo sapiens GN=MCTS1 PE=1 SV=1	62.4309	8	20	8	181	20.542	8.82	106.8	107	102.8	90.7	96.3	96.3	105.533	94.4333	1.11754	0.00867055
Q9UGN5	PARP2	Poly [ADP-ribose] polymerase 2 OS=Homo sapiens GN=PARP2 PE=1 SV=2	4.11664	1	3	1	583	66.164	8.88	116.3	103.8	96.5	92.7	98.9	91.7	105.533	94.4333	1.11754	0.148104
A8K4V4		cDNA FLJ76392, highly similar to Homo sapiens mitochondrial ribosomal protein L43 (MRPL43), transcript variant 1, mRNA OS=Homo sapiens PE=2 SV=1	30.8176	5	7	1	159	17.748	9.88	104.6	119.7	92.3	103.4	88.2	91.7	105.533	94.4333	1.11754	0.29227
Q14667	KIAA0100	Protein KIAA0100 OS=Homo sapiens GN=KIAA0100 PE=1 SV=3	0.49217	1	1	1	2235	253.539	7.14	111	104.2	101.5	92.1	91.2	100.1	105.567	94.4667	1.1175	0.0500246
P78330	PSPH	Phosphoserine phosphatase OS=Homo sapiens GN=PSPH PE=1 SV=2	55.1111	9	15	9	225	24.992	5.69	103.4	109	104.2	97	95.1	91.3	105.533	94.4667	1.11715	0.0102652
Q9NZL4	HSPBP1	Hsp70-binding protein 1 OS=Homo sapiens GN=HSPBP1 PE=1 SV=1	55.2486	14	26	14	362	39.449	5.21	108.7	103.6	104.3	91.7	97.8	93.9	105.533	94.4667	1.11715	0.00985431
K7EK43	TUBB6	Tubulin beta-6 chain (Fragment) OS=Homo sapiens GN=TUBB6 PE=1 SV=1	45.1613	1	1	1	31	3.42	4.46	104.7	104.6	107.3	85.9	91.5	106	105.533	94.4667	1.11715	0.141549
Q16342	PDCD2	Programmed cell death protein 2 OS=Homo sapiens GN=PDCD2 PE=1 SV=2	4.65116	1	1	1	344	38.567	5.38	112.6	105.6	98.4	92.6	104.6	86.2	105.533	94.4667	1.11715	0.177667
Q15126	PMVK	Phosphomevalonate kinase OS=Homo sapiens GN=PMVK PE=1 SV=3	65.1042	10	14	10	192	21.981	5.73	108.8	105.6	102.2	90	97.6	95.8	105.533	94.4667	1.11715	0.0206203
P52943	CRIP2	Cysteine-rich protein 2 OS=Homo sapiens GN=CRIP2 PE=1 SV=1	49.0385	6	14	6	208	22.478	8.72	110.1	106.4	100	89.1	97.1	97.2	105.5	94.4667	1.1168	0.0505063
P49589	CARS	Cysteine--tRNA ligase, cytoplasmic OS=Homo sapiens GN=CARS PE=1 SV=3	50.6684	29	60	4	748	85.419	6.76	102.6	105.7	108.3	98.3	94.6	90.6	105.533	94.5	1.11675	0.0163045
Q96M27	PRRC1	Protein PRRC1 OS=Homo sapiens GN=PRRC1 PE=1 SV=1	25.618	9	17	9	445	46.672	5.83	106	109.1	101.4	97.8	95	90.7	105.5	94.5	1.1164	0.0224861
Q504R6	RAB13	RAB13 protein (Fragment) OS=Homo sapiens GN=RAB13 PE=2 SV=1	28.2787	6	14	4	244	27.182	8.9	111.5	100.8	104.2	85.9	98.2	99.4	105.5	94.5	1.1164	0.108718
Q00688	FKBP3	Peptidyl-prolyl cis-trans isomerase FKBP3 OS=Homo sapiens GN=FKBP3 PE=1 SV=1	45.5357	8	19	8	224	25.161	9.28	105	105.1	106.4	95.2	91.9	96.4	105.5	94.5	1.1164	0.0014918
A8K0C2		cDNA FLJ75950 OS=Homo sapiens PE=2 SV=1	37.7289	6	8	6	273	28.791	8.91	114	103.6	98.9	92.4	91.9	99.2	105.5	94.5	1.1164	0.0946803
P49773	HINT1	Histidine triad nucleotide-binding protein 1 OS=Homo sapiens GN=HINT1 PE=1 SV=2	66.6667	5	18	5	126	13.793	6.95	107.9	105.1	103.5	93.9	93.6	96	105.5	94.5	1.1164	0.00179961
H7C0B3	TMEM87B	Transmembrane protein 87B (Fragment) OS=Homo sapiens GN=TMEM87B PE=1 SV=1	11.9565	2	2	1	184	21.418	6.6	105.2	102.3	109	102	90.9	90.6	105.5	94.5	1.1164	0.0597449
Q8WXV6	PLEC1	Plectin isoform 1a (Fragment) OS=Homo sapiens GN=PLEC1 PE=2 SV=1	48.6486	1	2	1	37	4.143	9.99	74	83.2	159.3	85.3	108.1	90.1	105.5	94.5	1.1164	0.713573
Q4LE36	ACLY	ACLY variant protein (Fragment) OS=Homo sapiens GN=ACLY variant protein PE=2 SV=1	43.8874	40	93	40	1137	124.477	8.03	107.8	103.6	105	98.5	91.5	93.5	105.467	94.5	1.11605	0.0105681
A0A140VJM0		Testicular tissue protein Li 96 OS=Homo sapiens PE=2 SV=1	20.647	18	34	18	1051	116.538	6.77	103	104.6	108.8	99.9	92.5	91.1	105.467	94.5	1.11605	0.0274444
Q6UXT9	ABHD15	Protein ABHD15 OS=Homo sapiens GN=ABHD15 PE=1 SV=2	4.48718	2	2	2	468	51.739	7.61	112.7	110	93.7	90.5	91.6	101.4	105.467	94.5	1.11605	0.185756
Q53F64		Heterogeneous nuclear ribonucleoprotein AB isoform a variant (Fragment) OS=Homo sapiens PE=2 SV=1	32.2289	12	47	11	332	35.973	7.42	104.1	104.5	107.9	100.3	93.6	89.7	105.5	94.5333	1.11601	0.0298939
B2R856		Acyl-coenzyme A oxidase OS=Homo sapiens PE=2 SV=1	21.5714	10	12	10	700	77.508	7.39	104.5	107.8	104.2	100.8	91.6	91.2	105.5	94.5333	1.11601	0.0304256
P60891	PRPS1	Ribose-phosphate pyrophosphokinase 1 OS=Homo sapiens GN=PRPS1 PE=1 SV=2	50	13	32	7	318	34.812	6.98	104.7	106.1	105.6	94	95.9	93.7	105.467	94.5333	1.11566	0.000167153
E5RFJ8	MCM4	DNA replication licensing factor MCM4 (Fragment) OS=Homo sapiens GN=MCM4 PE=1 SV=8	57.346	7	13	1	211	23.419	4.75	111.5	105.3	99.6	98.1	94.6	90.9	105.467	94.5333	1.11566	0.0528563
Q9NR45	NANS	Sialic acid synthase OS=Homo sapiens GN=NANS PE=1 SV=2	33.9833	9	20	9	359	40.281	6.74	103.4	107	106	95.9	94.4	93.3	105.467	94.5333	1.11566	0.00113008
Q96FQ6	S100A16	Protein S100-A16 OS=Homo sapiens GN=S100A16 PE=1 SV=1	42.7184	4	7	4	103	11.794	6.79	106.8	106.2	103.4	90	94.4	99.2	105.467	94.5333	1.11566	0.0186424
Q96C23	GALM	Aldose 1-epimerase OS=Homo sapiens GN=GALM PE=1 SV=1	9.35673	2	3	2	342	37.742	6.65	102.2	112.6	101.5	91.1	95.8	96.7	105.433	94.5333	1.1153	0.0522306
Q8WW01	TSEN15	tRNA-splicing endonuclease subunit Sen15 OS=Homo sapiens GN=TSEN15 PE=1 SV=1	33.3333	3	4	3	171	18.629	4.58	100.8	110.8	104.7	91.9	95.6	96.2	105.433	94.5667	1.11491	0.0275312
Q2TBE0	CWF19L2	CWF19-like protein 2 OS=Homo sapiens GN=CWF19L2 PE=1 SV=4	2.68456	2	2	2	894	103.722	8.65	108	112.3	96	87.5	99.1	97.1	105.433	94.5667	1.11491	0.146909
Q99497	PARK7	Protein DJ-1 OS=Homo sapiens GN=PARK7 PE=1 SV=2	79.3651	14	57	14	189	19.878	6.79	108.3	105.4	102.6	92.1	94.6	97	105.433	94.5667	1.11491	0.00744984
P08134	RHOC	Rho-related GTP-binding protein RhoC OS=Homo sapiens GN=RHOC PE=1 SV=1	65.8031	10	25	2	193	21.992	6.58	107.6	104.8	103.9	94.5	92.8	96.4	105.433	94.5667	1.11491	0.00204492
A8K5S1		cDNA FLJ78650, highly similar to Homo sapiens mucosa associated lymphoid tissue lymphoma translocation gene 1 (MALT1), transcript variant 1, mRNA OS=Homo sapiens PE=2 SV=1	12.6214	7	10	7	824	92.185	5.73	103.4	108.1	104.7	99	96	88.7	105.4	94.5667	1.11456	0.0322747
J3KR33	MED19	Mediator of RNA polymerase II transcription subunit 19 OS=Homo sapiens GN=MED19 PE=1 SV=2	9.96169	1	3	1	261	27.953	9.8	103.7	105.5	107	104.4	85.3	94	105.4	94.5667	1.11456	0.125301
Q9H7D0	DOCK5	Dedicator of cytokinesis protein 5 OS=Homo sapiens GN=DOCK5 PE=1 SV=3	0.748663	1	1	1	1870	215.172	7.96	99.4	118.8	98.1	95.8	107.9	80.1	105.433	94.6	1.11452	0.359162
P49588	AARS	Alanine--tRNA ligase, cytoplasmic OS=Homo sapiens GN=AARS PE=1 SV=2	57.6446	41	91	41	968	106.743	5.53	106	106.7	103.5	96.9	93.9	93	105.4	94.6	1.11416	0.00211155
A0A024R6R2	GPT2	Glutamic pyruvate transaminase (Alanine aminotransferase) 2, isoform CRA_b OS=Homo sapiens GN=GPT2 PE=4 SV=1	3.44168	1	1	1	523	57.866	7.71	111.1	111.7	93.4	102.4	97.8	83.7	105.4	94.6333	1.11377	0.260745
P11216	PYGB	Glycogen phosphorylase, brain form OS=Homo sapiens GN=PYGB PE=1 SV=5	64.0569	52	176	41	843	96.635	6.86	105.6	107.6	103	91.6	96.3	96	105.4	94.6333	1.11377	0.00596699
P05026	ATP1B1	Sodium/potassium-transporting ATPase subunit beta-1 OS=Homo sapiens GN=ATP1B1 PE=1 SV=1	29.703	6	12	6	303	35.039	8.53	105.1	107.6	103.5	96.2	96.3	91.4	105.4	94.6333	1.11377	0.0058538
A8K1Z3		cDNA FLJ75002, highly similar to Homo sapiens, neural cell expressed,developmentally down-regulated gene 1 OS=Homo sapiens PE=2 SV=1	1.66667	1	1	1	660	71.881	7.83	108.8	104.2	103.2	85.2	94.8	103.9	105.4	94.6333	1.11377	0.130283
Q5VIR6	VPS53	Vacuolar protein sorting-associated protein 53 homolog OS=Homo sapiens GN=VPS53 PE=1 SV=1	13.4478	4	7	4	699	79.602	6.02	97.3	106.2	112.6	87.8	97.2	98.9	105.367	94.6333	1.11342	0.128819
Q13563	PKD2	Polycystin-2 OS=Homo sapiens GN=PKD2 PE=1 SV=3	1.03306	1	1	1	968	109.622	5.69	107.6	111.4	97.1	90.6	97.5	95.8	105.367	94.6333	1.11342	0.0868729
Q86Y37	CACUL1	CDK2-associated and cullin domain-containing protein 1 OS=Homo sapiens GN=CACUL1 PE=1 SV=1	6.23306	1	1	1	369	41.037	5.19	90.7	105.8	119.6	90.1	100.5	93.3	105.367	94.6333	1.11342	0.294
A0A140VJJ2	ESD	S-formylglutathione hydrolase OS=Homo sapiens GN=ESD PE=2 SV=1	52.1277	11	26	11	282	31.442	7.02	104.7	106.8	104.5	93.7	93.8	96.4	105.333	94.6333	1.11307	0.000742175
A0A024RC00	CTPS2	CTP synthase OS=Homo sapiens GN=CTPS2 PE=3 SV=1	19.4539	8	12	4	586	65.636	6.9	100.7	108.3	107	96.1	102.4	85.4	105.333	94.6333	1.11307	0.123047
Q9UBV7	B4GALT7	Beta-1,4-galactosyltransferase 7 OS=Homo sapiens GN=B4GALT7 PE=1 SV=1	6.42202	1	1	1	327	37.382	8.98	90.6	109.4	116.1	93.5	97.4	93.1	105.367	94.6667	1.11303	0.239756
Q9BSJ8	ESYT1	Extended synaptotagmin-1 OS=Homo sapiens GN=ESYT1 PE=1 SV=1	42.663	36	83	1	1104	122.78	5.83	132.2	91.9	91.9	98.2	86.5	99.3	105.333	94.6667	1.11268	0.489837
P07741	APRT	Adenine phosphoribosyltransferase OS=Homo sapiens GN=APRT PE=1 SV=2	68.3333	10	19	10	180	19.595	6.02	109	105.4	101.6	90.6	95.4	98	105.333	94.6667	1.11268	0.0247868
P06132	UROD	Uroporphyrinogen decarboxylase OS=Homo sapiens GN=UROD PE=1 SV=2	43.5967	8	19	8	367	40.761	6.14	105.9	107.1	103	87.3	98.9	97.8	105.333	94.6667	1.11268	0.0518759
O43567	RNF13	E3 ubiquitin-protein ligase RNF13 OS=Homo sapiens GN=RNF13 PE=1 SV=1	6.29921	1	1	1	381	42.787	4.98	100.4	104.2	111.4	103.9	94.7	85.4	105.333	94.6667	1.11268	0.162504
H0Y4Z8	RABL6	Chromosome 9 open reading frame 86, isoform CRA_b OS=Homo sapiens GN=RABL6 PE=1 SV=2	2.05479	1	1	1	730	79.587	5.22	102.3	107.7	106	89.3	99.6	95.1	105.333	94.6667	1.11268	0.034342
P27348	YWHAQ	14-3-3 protein theta OS=Homo sapiens GN=YWHAQ PE=1 SV=1	69.3878	17	112	11	245	27.747	4.78	106.4	105.5	104	90.3	97.9	95.8	105.3	94.6667	1.11232	0.0109593
Q8N5V2	NGEF	Ephexin-1 OS=Homo sapiens GN=NGEF PE=1 SV=2	1.5493	1	1	1	710	82.445	5.57	100.4	117.8	97.7	102.9	97	84.1	105.3	94.6667	1.11232	0.274047
O14745	SLC9A3R1	Na(+)/H(+) exchange regulatory cofactor NHE-RF1 OS=Homo sapiens GN=SLC9A3R1 PE=1 SV=4	41.6201	11	15	11	358	38.845	5.77	107	105.2	103.8	97.3	93.1	93.7	105.333	94.7	1.11228	0.00269575
B2RBY4		DNA primase OS=Homo sapiens PE=2 SV=1	5.95238	2	3	2	420	49.924	8.38	93.5	105.8	116.7	90.5	101.1	92.5	105.333	94.7	1.11228	0.226593
A0A024RCB2	MRPL23	Mitochondrial ribosomal protein L23, isoform CRA_a OS=Homo sapiens GN=MRPL23 PE=4 SV=1	5.88235	1	1	1	153	17.77	9.69	106.1	104.7	105.2	101.8	91.1	91.2	105.333	94.7	1.11228	0.0409221
V9HWJ1	HEL-S-64p	Glutathione synthetase OS=Homo sapiens GN=HEL-S-64p PE=2 SV=1	43.6709	15	25	15	474	52.352	5.92	105.5	106.4	104	91.5	97.1	95.5	105.3	94.7	1.11193	0.00421225
A4D0U5	TES	Testis derived transcript (3 LIM domains) OS=Homo sapiens GN=TES PE=4 SV=1	40.1425	12	22	12	421	47.964	7.68	106.2	102.3	107.4	91.9	97.3	94.9	105.3	94.7	1.11193	0.00844174
A0A024R823	WIPI2	WD repeat domain, phosphoinositide interacting 2, isoform CRA_c OS=Homo sapiens GN=WIPI2 PE=4 SV=1	14.3172	3	4	3	454	49.377	6.46	104.6	104.5	106.8	91	101.6	91.5	105.3	94.7	1.11193	0.0399525
Q9UJX5	ANAPC4	Anaphase-promoting complex subunit 4 OS=Homo sapiens GN=ANAPC4 PE=1 SV=2	6.55941	4	4	4	808	92.058	5.53	106.6	110.5	98.8	88.1	101.9	94.1	105.3	94.7	1.11193	0.114699
A0A024R2K1	RAB5A	RAB5A, member RAS oncogene family, isoform CRA_a OS=Homo sapiens GN=RAB5A PE=4 SV=1	66.5116	9	19	6	215	23.644	8.15	106	102.5	107.3	95.4	94	94.7	105.267	94.7	1.11158	0.00208357
A8K6A7		Alpha-mannosidase OS=Homo sapiens PE=2 SV=1	6.72601	5	8	5	1011	113.72	7.28	101.3	111.6	102.9	97.3	94.1	92.7	105.267	94.7	1.11158	0.0384624
Q8TBM8	DNAJB14	DnaJ homolog subfamily B member 14 OS=Homo sapiens GN=DNAJB14 PE=1 SV=1	8.97098	3	4	3	379	42.489	8.59	120	104.9	90.9	96.8	90.9	96.4	105.267	94.7	1.11158	0.287274
A0A0C4DFU2	SOD2	Superoxide dismutase OS=Homo sapiens GN=SOD2 PE=1 SV=1	37.3874	6	24	6	222	24.735	8.25	105.6	105.6	104.6	96.8	94.8	92.5	105.267	94.7	1.11158	0.00119667
A0A024R509	ARSA	Arylsulfatase A, isoform CRA_a OS=Homo sapiens GN=ARSA PE=4 SV=1	4.12574	2	2	1	509	53.758	6.07	109.6	101.8	104.4	97.2	93.8	93.1	105.267	94.7	1.11158	0.015681
O14972	DSCR3	Down syndrome critical region protein 3 OS=Homo sapiens GN=DSCR3 PE=2 SV=1	16.1616	3	5	3	297	32.989	7.68	104	104.1	107.8	91	97.5	95.7	105.3	94.7333	1.11154	0.0101666
A0A0S2Z577	VPS33B	Vacuolar protein sorting 33-like protein B isoform 1 (Fragment) OS=Homo sapiens GN=VPS33B PE=2 SV=1	8.58995	3	3	3	617	70.54	6.71	111	100.7	104.2	89.7	97.1	97.4	105.3	94.7333	1.11154	0.0549263
F5GXV7	NBEA	Neurobeachin OS=Homo sapiens GN=NBEA PE=1 SV=2	1.32338	3	3	1	2947	327.757	6.18	120.9	103.6	91.3	103.9	81.1	99.2	105.267	94.7333	1.11119	0.394294
O60936	NOL3	Nucleolar protein 3 OS=Homo sapiens GN=NOL3 PE=1 SV=2	12.9808	2	3	2	208	22.616	4.18	107.5	111.4	96.9	87	96.7	100.5	105.267	94.7333	1.11119	0.149259
A0A024R329	GMPPB	GDP-mannose pyrophosphorylase B, isoform CRA_a OS=Homo sapiens GN=GMPPB PE=4 SV=1	22.2222	6	9	6	387	42.594	6.29	104.4	110.3	101.1	88.2	97.7	98.3	105.267	94.7333	1.11119	0.0677215
Q9NRW1	RAB6B	Ras-related protein Rab-6B OS=Homo sapiens GN=RAB6B PE=1 SV=1	50	9	31	2	208	23.447	5.53	108.4	105.8	101.5	99.1	94.8	90.3	105.233	94.7333	1.11084	0.0316731
B4E0T2	PEX5	Peroxisomal targeting signal 1 receptor OS=Homo sapiens GN=PEX5 PE=1 SV=1	2.12121	1	1	1	660	73.137	4.61	107.3	112.6	95.8	94.9	98.8	90.5	105.233	94.7333	1.11084	0.129282
K4EN11		GAPDH (Fragment) OS=Homo sapiens PE=4 SV=1	48.1481	1	1	1	27	2.83	5.62	106.1	116.8	92.9	94.5	99.6	90.2	105.267	94.7667	1.1108	0.230306
P58546	MTPN	Myotrophin OS=Homo sapiens GN=MTPN PE=1 SV=2	33.8983	4	9	4	118	12.887	5.52	108.6	102.8	104.2	94.6	94.8	94.8	105.2	94.7333	1.11049	0.00391695
P55263	ADK	Adenosine kinase OS=Homo sapiens GN=ADK PE=1 SV=2	53.5912	14	32	14	362	40.52	6.7	104.6	107	104.1	92.2	96.5	95.6	105.233	94.7667	1.11045	0.00273189
A0A024R1A4	UBE2L3	Ubiquitin-conjugating enzyme E2L 3, isoform CRA_a OS=Homo sapiens GN=UBE2L3 PE=3 SV=1	68.1818	7	23	7	154	17.85	8.51	108.1	103.3	104.3	90.2	95.8	98.3	105.233	94.7667	1.11045	0.0202892
V9HWE8	HEL-S-47e	Epididymis secretory sperm binding protein Li 47e OS=Homo sapiens GN=HEL-S-47e PE=2 SV=1	52.451	7	34	7	204	23.193	5.11	108	104.9	102.8	89.3	96.7	98.3	105.233	94.7667	1.11045	0.0295005
Q86UK7	ZNF598	E3 ubiquitin-protein ligase ZNF598 OS=Homo sapiens GN=ZNF598 PE=1 SV=1	2.87611	2	2	2	904	98.575	8.4	101.8	101.6	112.2	90.9	100.2	93.2	105.2	94.7667	1.11009	0.0803722
Q9GZT9	EGLN1	Egl nine homolog 1 OS=Homo sapiens GN=EGLN1 PE=1 SV=1	12.4413	4	5	4	426	45.992	8.53	104.4	107.3	103.9	92.8	95.3	96.3	105.2	94.8	1.1097	0.00219086
P36639	NUDT1	7,8-dihydro-8-oxoguanine triphosphatase OS=Homo sapiens GN=NUDT1 PE=1 SV=3	6.59898	1	1	1	197	22.505	5.27	105.6	106.1	103.9	98.9	91.5	94	105.2	94.8	1.1097	0.010219
Q9BW72	HIGD2A	HIG1 domain family member 2A, mitochondrial OS=Homo sapiens GN=HIGD2A PE=1 SV=1	27.3585	1	3	1	106	11.521	10.2	113.6	100.1	101.9	91	109.3	84.1	105.2	94.8	1.1097	0.29448
Q14165	MLEC	Malectin OS=Homo sapiens GN=MLEC PE=1 SV=1	38.6986	9	18	9	292	32.214	5.41	105.6	106	104	98	95.1	91.4	105.2	94.8333	1.10931	0.00665331
A0A0S2Z500	OPTN	Optineurin isoform 1 (Fragment) OS=Homo sapiens GN=OPTN PE=2 SV=1	2.59965	1	1	1	577	65.88	5.24	106.4	100.9	108.3	99.2	93.5	91.8	105.2	94.8333	1.10931	0.0302275
Q06210	GFPT1	Glutamine--fructose-6-phosphate aminotransferase [isomerizing] 1 OS=Homo sapiens GN=GFPT1 PE=1 SV=3	46.6381	24	41	22	699	78.756	7.11	106	106	103.5	94.8	94.4	95.3	105.167	94.8333	1.10896	0.000291718
B0YIW5	ARCN1	Coatomer subunit delta OS=Homo sapiens GN=ARCN1 PE=2 SV=1	41.2916	22	36	22	511	57.174	6.21	106.4	103.8	105.3	94.4	95.7	94.4	105.167	94.8333	1.10896	0.000286753
B3KQM6		cDNA FLJ90740 fis, clone PLACE1011045, highly similar to Autophagy-related protein 7 OS=Homo sapiens PE=2 SV=1	31.8634	14	19	14	703	77.895	6.24	104.2	105.1	106.2	93.4	98.3	92.8	105.167	94.8333	1.10896	0.00489691
A0A024RDR0	HMGB1	High-mobility group box 1, isoform CRA_a OS=Homo sapiens GN=HMGB1 PE=4 SV=1	46.9767	13	54	11	215	24.878	5.74	105.8	105.1	104.6	95.6	94.1	94.8	105.167	94.8333	1.10896	4.92566e-05
O15551	CLDN3	Claudin-3 OS=Homo sapiens GN=CLDN3 PE=1 SV=1	7.27273	1	4	1	220	23.303	8.05	111.6	100.4	103.5	102.2	89.9	92.4	105.167	94.8333	1.10896	0.108822
Q6ZR64	MXRA7	HBV PreS1-transactivated protein 1 OS=Homo sapiens GN=MXRA7 PE=1 SV=1	8.4507	1	1	1	213	23.397	6.52	102.8	101.9	110.8	94.4	101.1	89	105.167	94.8333	1.10896	0.083272
Q9BY49	PECR	Peroxisomal trans-2-enoyl-CoA reductase OS=Homo sapiens GN=PECR PE=1 SV=2	8.58086	2	2	2	303	32.524	8.81	101.9	104.9	108.7	98.3	96.2	90	105.167	94.8333	1.10896	0.0312316
Q8IWZ3	ANKHD1	Ankyrin repeat and KH domain-containing protein 1 OS=Homo sapiens GN=ANKHD1 PE=1 SV=1	5.50747	10	12	3	2542	269.291	5.73	98.1	103.1	114.3	95.8	99.4	89.4	105.167	94.8667	1.10857	0.140326
B7Z532		cDNA FLJ51028, highly similar to 60 kDa heat shock protein, mitochondrial OS=Homo sapiens PE=2 SV=1	71.0204	16	233	1	245	26.669	5.22	103.6	113	98.8	102.5	99.1	83	105.133	94.8667	1.10822	0.233311
Q16822	PCK2	Phosphoenolpyruvate carboxykinase [GTP], mitochondrial OS=Homo sapiens GN=PCK2 PE=1 SV=3	43.125	20	35	20	640	70.685	7.62	101.5	110.1	103.8	96.5	93.6	94.5	105.133	94.8667	1.10822	0.0192868
A1X283	SH3PXD2B	SH3 and PX domain-containing protein 2B OS=Homo sapiens GN=SH3PXD2B PE=1 SV=3	3.62239	2	3	2	911	101.516	8.69	111.2	106.2	98	87.2	95.7	101.7	105.133	94.8667	1.10822	0.146081
Q9UIC8	LCMT1	Leucine carboxyl methyltransferase 1 OS=Homo sapiens GN=LCMT1 PE=1 SV=2	3.59281	1	2	1	334	38.354	6.04	105.1	106.6	103.7	91.8	98.8	94	105.133	94.8667	1.10822	0.00999921
Q8N568	DCLK2	Serine/threonine-protein kinase DCLK2 OS=Homo sapiens GN=DCLK2 PE=1 SV=4	1.43603	1	1	1	766	83.554	8.34	128.1	105.3	82	78	108	98.6	105.133	94.8667	1.10822	0.555712
E7EQR4	EZR	Ezrin OS=Homo sapiens GN=EZR PE=1 SV=3	61.6041	43	129	30	586	69.329	6.16	105.9	105	104.4	93.2	96	95.4	105.1	94.8667	1.10787	0.000432045
Q53T59	HS1BP3	HCLS1-binding protein 3 OS=Homo sapiens GN=HS1BP3 PE=1 SV=1	9.18367	2	3	2	392	42.754	5.01	104.2	104.6	106.5	99.6	94.4	90.6	105.1	94.8667	1.10787	0.0193436
A0A024R3M1	THYN1	Thymocyte nuclear protein 1, isoform CRA_a OS=Homo sapiens GN=THYN1 PE=4 SV=1	30.2222	6	7	6	225	25.681	9.25	99.6	108.1	107.6	94.3	92.9	97.4	105.1	94.8667	1.10787	0.028663
Q6ZMU5	TRIM72	Tripartite motif-containing protein 72 OS=Homo sapiens GN=TRIM72 PE=1 SV=2	1.67715	1	1	1	477	52.697	6.48	93.6	87.1	134.7	90.8	97.2	96.7	105.133	94.9	1.10783	0.533668
Q7Z6B7	SRGAP1	SLIT-ROBO Rho GTPase-activating protein 1 OS=Homo sapiens GN=SRGAP1 PE=1 SV=1	4.23963	3	7	2	1085	124.186	6.83	96	116.6	102.8	95.7	97.6	91.4	105.133	94.9	1.10783	0.181344
V9HWD9	HEL107	Epididymis luminal protein 107 OS=Homo sapiens GN=HEL107 PE=2 SV=1	69.8234	34	177	34	623	67.835	7.66	105.6	106	103.7	96.2	95	93.5	105.1	94.9	1.10748	0.000640673
A8K3W7		cDNA FLJ76271, highly similar to Homo sapiens protein O-fucosyltransferase 2 (POFUT2), transcript variant 3, mRNA OS=Homo sapiens PE=2 SV=1	17.7156	6	7	6	429	49.928	6.6	107.1	104	104.2	95.1	96.9	92.7	105.1	94.9	1.10748	0.00293555
A8K7Z3		cDNA FLJ77229, highly similar to Homo sapiens GRIP1 associated protein 1 (GRIPAP1), transcript variant 1, mRNA OS=Homo sapiens PE=2 SV=1	9.03686	5	5	5	841	95.932	5.07	107.8	104.9	102.6	93.5	101.2	90	105.1	94.9	1.10748	0.0484771
O15511	ARPC5	Actin-related protein 2/3 complex subunit 5 OS=Homo sapiens GN=ARPC5 PE=1 SV=3	71.5232	9	23	8	151	16.31	5.67	107.6	106.1	101.6	94.2	95.9	94.6	105.1	94.9	1.10748	0.00553653
E9PK54	HSPA8	Heat shock cognate 71 kDa protein (Fragment) OS=Homo sapiens GN=HSPA8 PE=1 SV=8	95.6284	17	171	1	183	19.943	7.33	104.3	110.5	100.4	91.1	98.2	95.4	105.067	94.9	1.10713	0.0473731
O43324	EEF1E1	Eukaryotic translation elongation factor 1 epsilon-1 OS=Homo sapiens GN=EEF1E1 PE=1 SV=1	59.7701	9	23	9	174	19.798	8.54	103.8	105.9	105.5	97.6	94.7	92.4	105.067	94.9	1.10713	0.0034156
B2RDX5		cDNA, FLJ96812, highly similar to Homo sapiens threonyl-tRNA synthetase (TARS), mRNA OS=Homo sapiens PE=1 SV=1	54.2897	36	88	1	711	82.061	6.67	98.1	111.4	105.7	95.2	93.8	95.8	105.067	94.9333	1.10674	0.0600601
E9PCH4		Uncharacterized protein OS=Homo sapiens PE=4 SV=1	0.787402	1	1	1	1651	185.076	6.4	102.4	111	101.8	89.3	103.1	92.5	105.067	94.9667	1.10635	0.119845
F6WQW2	RANBP1	Ran-specific GTPase-activating protein OS=Homo sapiens GN=RANBP1 PE=1 SV=1	29.4964	6	19	6	278	31.884	8.75	106.4	105.3	103.4	90.5	96.2	98.2	105.033	94.9667	1.106	0.0151035
Q96HY7	DHTKD1	Probable 2-oxoglutarate dehydrogenase E1 component DHKTD1, mitochondrial OS=Homo sapiens GN=DHTKD1 PE=1 SV=2	7.61697	4	6	4	919	103.011	6.93	106.4	105.2	103.5	101.3	94	89.6	105.033	94.9667	1.106	0.0457145
A0A140VK56		Transaldolase OS=Homo sapiens PE=2 SV=1	45.1039	17	60	17	337	37.516	6.81	105.3	105.9	103.9	95.7	95.7	93.6	105.033	95	1.10561	0.00039652
Q53GF0		Cytidine 5'-monophosphate N-acetylneuraminic acid synthetase variant (Fragment) OS=Homo sapiens PE=2 SV=1	23.5023	7	9	7	434	48.299	7.93	106	106.5	102.6	98.7	92	94.3	105.033	95	1.10561	0.0123308
B7Z518		cDNA FLJ55237, highly similar to Homo sapiens activating signal cointegrator 1 complex subunit 1 (ASCC1), mRNA OS=Homo sapiens PE=2 SV=1	9.76253	4	5	4	379	43.554	5.63	106.6	107.2	101.3	92.2	98.2	94.6	105.033	95	1.10561	0.017262
Q6LES2	ANXA4	Annexin (Fragment) OS=Homo sapiens GN=ANXA4 PE=2 SV=1	70.405	23	45	22	321	36.062	6.13	105.8	104.3	104.8	103.1	92.4	89.4	104.967	94.9667	1.1053	0.0750314
P31150	GDI1	Rab GDP dissociation inhibitor alpha OS=Homo sapiens GN=GDI1 PE=1 SV=2	66.2192	22	76	12	447	50.55	5.14	107.1	104.1	103.8	88	97	100	105	95	1.10526	0.0562627
A0A024R608	RPLP1	Ribosomal protein, large, P1, isoform CRA_a OS=Homo sapiens GN=RPLP1 PE=3 SV=1	89.4737	4	31	2	114	11.507	4.32	100.8	105.8	108.4	95.7	99	90.3	105	95	1.10526	0.0415004
H0Y5C6	FLNA	Filamin-A (Fragment) OS=Homo sapiens GN=FLNA PE=1 SV=1	93.2384	17	47	1	281	29.841	5.11	96.5	112.6	105.9	98.2	91.9	94.9	105	95	1.10526	0.116717
P23381	WARS	Tryptophan--tRNA ligase, cytoplasmic OS=Homo sapiens GN=WARS PE=1 SV=2	43.5244	16	30	16	471	53.132	6.23	103.4	107.5	104.1	96.8	95	93.2	105	95	1.10526	0.00364373
A0A087WW40	SH3GLB1	Endophilin-B1 OS=Homo sapiens GN=SH3GLB1 PE=1 SV=1	32.2335	11	19	11	394	44.233	6.44	103.4	107.8	103.8	94.6	96.4	94	105	95	1.10526	0.00318246
A0A024R396	C11orf54	Chromosome 11 open reading frame 54, isoform CRA_a OS=Homo sapiens GN=C11orf54 PE=4 SV=1	27.9365	6	11	1	315	35.095	6.7	100.7	113.5	100.8	96.2	98.9	89.9	105	95	1.10526	0.117035
Q5Y190	RESDA1	Anchor protein OS=Homo sapiens GN=RESDA1 PE=2 SV=1	0.358337	1	1	1	4186	452.956	6.83	107.3	106.7	101	85.7	110.2	89.1	105	95	1.10526	0.275404
A0A024R301	CHDH	Choline dehydrogenase, isoform CRA_a OS=Homo sapiens GN=CHDH PE=3 SV=1	12.963	5	6	5	594	65.36	8.38	102.8	109.9	102.2	94.4	96.4	94.2	104.967	95	1.10491	0.0178832
O60664	PLIN3	Perilipin-3 OS=Homo sapiens GN=PLIN3 PE=1 SV=3	76.0369	22	69	22	434	47.046	5.44	106.3	104.5	104.1	92.6	96.3	96.2	104.967	95.0333	1.10452	0.00204185
Q8TCD5	NT5C	5'(3')-deoxyribonucleotidase, cytosolic type OS=Homo sapiens GN=NT5C PE=1 SV=2	20.398	3	3	3	201	23.368	6.64	106	108	100.9	95.3	95	94.8	104.967	95.0333	1.10452	0.00938883
Q6FG99	RPLP1	RPLP1 protein OS=Homo sapiens GN=RPLP1 PE=2 SV=1	87.7193	5	25	3	114	11.561	4.37	102.5	105.1	107.3	98.9	95.8	90.5	104.967	95.0667	1.10414	0.0245912
Q6QNY1	BLOC1S2	Biogenesis of lysosome-related organelles complex 1 subunit 2 OS=Homo sapiens GN=BLOC1S2 PE=1 SV=1	19.7183	2	3	2	142	15.951	4.86	91.2	102.2	121.5	87.5	103.6	94.1	104.967	95.0667	1.10414	0.378764
Q00535	CDK5	Cyclin-dependent-like kinase 5 OS=Homo sapiens GN=CDK5 PE=1 SV=3	9.24658	3	7	2	292	33.283	7.66	103.5	106.3	105.1	94.3	95	95.9	104.967	95.0667	1.10414	0.000448258
A0A1B0GVY1	NEDD4L	E3 ubiquitin-protein ligase NEDD4-like OS=Homo sapiens GN=NEDD4L PE=1 SV=1	1.75439	2	2	2	1254	140.731	6.46	105.2	104.1	105.5	92	99.4	93.8	104.933	95.0667	1.10379	0.0121604
Q08378	GOLGA3	Golgin subfamily A member 3 OS=Homo sapiens GN=GOLGA3 PE=1 SV=2	13.2844	13	15	13	1498	167.252	5.44	104.6	105.8	104.4	94.9	95.7	94.6	104.933	95.0667	1.10379	5.54181e-05
G8XV63		Prostate cancer upregulated protein 1 OS=Homo sapiens PE=2 SV=1	11.7043	2	2	2	487	53.956	9.25	99.6	100.3	114.9	95.9	89.5	99.8	104.933	95.0667	1.10379	0.165342
P61086	UBE2K	Ubiquitin-conjugating enzyme E2 K OS=Homo sapiens GN=UBE2K PE=1 SV=3	44	8	14	8	200	22.393	5.44	106.1	104.7	103.9	92.5	97.3	95.4	104.9	95.0667	1.10344	0.00306192
Q9NYL2	MAP3K20	Mitogen-activated protein kinase kinase kinase 20 OS=Homo sapiens GN=MAP3K20 PE=1 SV=3	15.5	8	13	3	800	91.098	7.87	101.8	108.1	104.8	85.8	102	97.4	104.9	95.0667	1.10344	0.128937
B4DJ38		cDNA FLJ56092, highly similar to Pentatricopeptide repeat protein 1 OS=Homo sapiens PE=2 SV=1	7.74366	5	7	2	749	84.058	8.57	107.8	106.9	100	90.3	103.1	91.9	104.9	95.1	1.10305	0.106499
Q92572	AP3S1	AP-3 complex subunit sigma-1 OS=Homo sapiens GN=AP3S1 PE=1 SV=1	32.1244	5	9	5	193	21.718	5.39	103.2	107.6	103.9	90.8	98	96.5	104.9	95.1	1.10305	0.0192088
Q9BTT0	ANP32E	Acidic leucine-rich nuclear phosphoprotein 32 family member E OS=Homo sapiens GN=ANP32E PE=1 SV=1	29.4776	7	23	7	268	30.674	3.85	107.1	105.8	101.8	97	94.5	93.8	104.9	95.1	1.10305	0.00630438
A0A0G2JNW7	SLC12A7	Solute carrier family 12 member 7 OS=Homo sapiens GN=SLC12A7 PE=1 SV=1	9.87996	7	8	7	1083	119.059	6.71	103.8	107.8	103.1	91.7	97.7	95.9	104.9	95.1	1.10305	0.0131004
Q58EX2	SDK2	Protein sidekick-2 OS=Homo sapiens GN=SDK2 PE=1 SV=3	0.506446	1	1	1	2172	239.248	7.06	122	97.9	94.8	95.6	92.2	97.5	104.9	95.1	1.10305	0.324707
A0A140VJG6	CYLN2	Cytoplasmic linker 2, isoform CRA_b OS=Homo sapiens GN=CYLN2 PE=2 SV=1	3.72849	3	3	2	1046	115.708	6.67	103.6	109.5	101.5	96.2	98.5	90.6	104.867	95.1	1.1027	0.043528
B7ZB83		cDNA, FLJ79447, highly similar to Nucleosome assembly protein 1-like 4 OS=Homo sapiens PE=2 SV=1	39.6373	12	30	11	386	44.052	4.67	104.6	106.1	103.9	89.8	97.2	98.3	104.867	95.1	1.1027	0.0236758
O60888	CUTA	Protein CutA OS=Homo sapiens GN=CUTA PE=1 SV=2	47.486	5	15	5	179	19.104	5.5	105.8	106	102.9	91.3	97.1	97	104.9	95.1333	1.10266	0.0106933
A0A0S2Z6V5	EFHA1	EF-hand domain family member A1 isoform 1 (Fragment) OS=Homo sapiens GN=EFHA1 PE=2 SV=1	14.2857	4	5	4	434	49.634	9.09	108.8	103	102.9	97.8	93.8	93.8	104.9	95.1333	1.10266	0.0144451
Q8IYS2	KIAA2013	Uncharacterized protein KIAA2013 OS=Homo sapiens GN=KIAA2013 PE=1 SV=1	12.1451	5	5	5	634	69.113	8.19	105.7	104.6	104.4	105.7	92.5	87.2	104.9	95.1333	1.10266	0.151289
B2R7F8		Plasminogen OS=Homo sapiens PE=2 SV=1	1.97531	1	1	1	810	90.48	7.24	104.8	96.6	113.2	88.7	99.4	97.3	104.867	95.1333	1.10231	0.16881
P02786	TFRC	Transferrin receptor protein 1 OS=Homo sapiens GN=TFRC PE=1 SV=2	43.9474	28	83	2	760	84.818	6.61	96.5	106.5	111.6	92.6	98.6	94.3	104.867	95.1667	1.10193	0.112344
Q6IBS0	TWF2	Twinfilin-2 OS=Homo sapiens GN=TWF2 PE=1 SV=2	64.7564	16	32	13	349	39.523	6.84	103.2	104.2	107.1	97.4	94.4	93.7	104.833	95.1667	1.10158	0.00404808
Q9UII2	ATPIF1	ATPase inhibitor, mitochondrial OS=Homo sapiens GN=ATPIF1 PE=1 SV=1	24.5283	4	15	4	106	12.241	9.35	105.8	107.7	101	98.8	91.5	95.2	104.833	95.1667	1.10158	0.0290451
Q9BUP3	HTATIP2	Oxidoreductase HTATIP2 OS=Homo sapiens GN=HTATIP2 PE=1 SV=2	13.2231	2	3	2	242	27.032	8.38	107.6	108.5	98.4	90.1	101.2	94.2	104.833	95.1667	1.10158	0.102065
A0A024R472	TMBIM1	Transmembrane BAX inhibitor motif containing 1, isoform CRA_a OS=Homo sapiens GN=TMBIM1 PE=3 SV=1	4.50161	1	1	1	311	34.585	7.72	101.2	105.7	107.6	102.4	89.8	93.3	104.833	95.1667	1.10158	0.0831639
A0A0U1RQL8	GSN	Gelsolin (Fragment) OS=Homo sapiens GN=GSN PE=1 SV=1	42.2414	7	25	1	232	26.284	7.08	103.9	113	97.5	94.1	104.1	87.3	104.8	95.1667	1.10123	0.220188
P60903	S100A10	Protein S100-A10 OS=Homo sapiens GN=S100A10 PE=1 SV=2	36.0825	5	26	5	97	11.196	7.37	105.3	100.4	108.7	102	87.9	95.6	104.8	95.1667	1.10123	0.111626
P48735	IDH2	Isocitrate dehydrogenase [NADP], mitochondrial OS=Homo sapiens GN=IDH2 PE=1 SV=2	40.708	17	30	16	452	50.877	8.69	106.4	108.7	99.3	101.7	92.8	91	104.8	95.1667	1.10123	0.0912925
P49903	SEPHS1	Selenide, water dikinase 1 OS=Homo sapiens GN=SEPHS1 PE=1 SV=2	39.5408	9	17	9	392	42.883	5.97	103.7	105.6	105.2	98.1	93.9	93.6	104.833	95.2	1.10119	0.00352164
A0A0S2Z433	NDUFS4	NADH dehydrogenase (Ubiquinone) Fe-S protein 4, 18kDa (NADH-coenzyme Q reductase) (Fragment) OS=Homo sapiens GN=NDUFS4 PE=2 SV=1	25.1429	4	8	4	175	20.095	10.3	104.5	106.2	103.8	98.4	93.9	93.3	104.833	95.2	1.10119	0.00542238
A0A024QYY1	EPN2	Epsin 2, isoform CRA_a OS=Homo sapiens GN=EPN2 PE=4 SV=1	6.08424	3	5	3	641	68.411	7.52	106.3	107.9	100.2	91.3	99.6	94.7	104.8	95.2	1.10084	0.0461626
J9JIC5	C17orf75	Protein Njmu-R1 OS=Homo sapiens GN=C17orf75 PE=1 SV=1	16.6667	5	6	5	396	44.581	5.03	107.4	105.7	101.3	91.3	100.2	94.1	104.8	95.2	1.10084	0.0397497
Q14790	CASP8	Caspase-8 OS=Homo sapiens GN=CASP8 PE=1 SV=1	24.4259	8	12	8	479	55.356	5.1	105.4	106.3	102.7	92.8	99.5	93.3	104.8	95.2	1.10084	0.0163791
Q59H39		Signal transducer and activator of transcription (Fragment) OS=Homo sapiens PE=2 SV=1	7.99492	4	4	4	788	89.91	6.2	102.1	107.1	105.2	86.4	99.8	99.4	104.8	95.2	1.10084	0.107163
P48509	CD151	CD151 antigen OS=Homo sapiens GN=CD151 PE=1 SV=3	16.996	5	9	5	253	28.276	7.47	104.2	101.1	109.1	102.9	92.4	90.3	104.8	95.2	1.10084	0.101978
A5PLM9	CTSL1	Cathepsin L1 OS=Homo sapiens GN=CTSL1 PE=2 SV=1	8.40841	2	3	2	333	37.509	5.45	102.9	108.4	103.1	96.2	93.6	95.8	104.8	95.2	1.10084	0.00826
Q8TDY2	RB1CC1	RB1-inducible coiled-coil protein 1 OS=Homo sapiens GN=RB1CC1 PE=1 SV=3	0.690088	1	1	1	1594	182.975	5.41	111.3	98.9	104.1	86.8	101.5	97.3	104.767	95.2	1.10049	0.166243
A6NIH7	UNC119B	Protein unc-119 homolog B OS=Homo sapiens GN=UNC119B PE=1 SV=1	7.96813	1	1	1	251	28.119	5.68	99.6	110.6	104.1	90.2	98.3	97.1	104.767	95.2	1.10049	0.0784669
O75223	GGCT	Gamma-glutamylcyclotransferase OS=Homo sapiens GN=GGCT PE=1 SV=1	37.234	6	6	6	188	20.994	5.14	106.9	108.5	98.9	89.6	96.4	99.7	104.767	95.2333	1.10011	0.0858578
A0A024R9D9	ENY2	Transcription and mRNA export factor ENY2 OS=Homo sapiens GN=ENY2 PE=3 SV=1	16.8317	1	3	1	101	11.521	9.33	105.6	109.2	99.5	100.8	87.9	97	104.767	95.2333	1.10011	0.115773
B2R8Y9		cDNA, FLJ94125, highly similar to Homo sapiens tissue factor pathway inhibitor(lipoprotein-associated coagulation inhibitor) (TFPI), mRNA OS=Homo sapiens PE=2 SV=1	5.92105	1	2	1	304	34.98	8.25	108.2	101.3	104.8	102	95.1	88.6	104.767	95.2333	1.10011	0.0936069
P25685	DNAJB1	DnaJ homolog subfamily B member 1 OS=Homo sapiens GN=DNAJB1 PE=1 SV=4	48.8235	16	33	15	340	38.02	8.63	108.5	103.6	102.2	88.9	97.4	99.4	104.767	95.2333	1.10011	0.0635017
B4E261		AP complex subunit beta OS=Homo sapiens PE=2 SV=1	42.4419	23	51	1	688	76.196	5.22	105.2	110.6	98.4	102.3	97.2	86.2	104.733	95.2333	1.09975	0.183719
O15143	ARPC1B	Actin-related protein 2/3 complex subunit 1B OS=Homo sapiens GN=ARPC1B PE=1 SV=3	52.1505	14	38	13	372	40.923	8.35	105.4	105.3	103.5	97.9	94.1	93.7	104.733	95.2333	1.09975	0.00298129
Q5GLZ8	HERC4	Probable E3 ubiquitin-protein ligase HERC4 OS=Homo sapiens GN=HERC4 PE=1 SV=1	28.8553	18	27	18	1057	118.487	6.19	104.9	105.7	103.6	91.9	100.4	93.4	104.733	95.2333	1.09975	0.0241928
Q9UKK3	PARP4	Poly [ADP-ribose] polymerase 4 OS=Homo sapiens GN=PARP4 PE=1 SV=3	5.16241	6	7	6	1724	192.472	5.66	105.2	107.7	101.3	94	96.5	95.2	104.733	95.2333	1.09975	0.0089274
Q5VV42	CDKAL1	Threonylcarbamoyladenosine tRNA methylthiotransferase OS=Homo sapiens GN=CDKAL1 PE=1 SV=1	15.3713	6	7	6	579	65.07	7.46	103.1	103.4	107.8	93.2	98.5	94.1	104.767	95.2667	1.09972	0.0131239
P17812	CTPS1	CTP synthase 1 OS=Homo sapiens GN=CTPS1 PE=1 SV=2	56.5144	27	65	23	591	66.648	6.46	104.5	101.3	108.5	95.3	95.2	95.3	104.767	95.2667	1.09972	0.0103331
F5GX99	CLPB	Caseinolytic peptidase B protein homolog OS=Homo sapiens GN=CLPB PE=1 SV=1	31.3373	11	15	1	501	54.788	8.79	104.4	108.3	101.6	89.6	97.8	98.4	104.767	95.2667	1.09972	0.0507564
A0A1C7CYZ0	ABR	Active breakpoint cluster region-related protein OS=Homo sapiens GN=ABR PE=1 SV=1	20.4363	14	19	14	871	98.857	6.65	107.8	102.7	103.7	95.4	94.3	96.1	104.733	95.2667	1.09937	0.00453034
Q7Z4S6	KIF21A	Kinesin-like protein KIF21A OS=Homo sapiens GN=KIF21A PE=1 SV=2	2.0908	3	3	3	1674	187.063	6.42	110.4	107.7	96.1	99.5	90.4	95.9	104.733	95.2667	1.09937	0.138313
Q9NUL7	DDX28	Probable ATP-dependent RNA helicase DDX28 OS=Homo sapiens GN=DDX28 PE=1 SV=2	1.66667	1	1	1	540	59.545	10.42	112.5	97.2	104.5	89.2	98.6	98	104.733	95.2667	1.09937	0.152241
O95433	AHSA1	Activator of 90 kDa heat shock protein ATPase homolog 1 OS=Homo sapiens GN=AHSA1 PE=1 SV=1	63.0178	15	30	15	338	38.25	5.53	105.9	105	103.2	93.7	96.2	95.9	104.7	95.2667	1.09902	0.00108252
P06733	ENO1	Alpha-enolase OS=Homo sapiens GN=ENO1 PE=1 SV=2	73.7327	27	525	18	434	47.139	7.39	106.5	106.4	101.2	93.4	92.8	99.7	104.7	95.3	1.09864	0.0289074
A0A0S2Z462	AGFG1	ArfGAP with FG repeats 1 isoform 2 (Fragment) OS=Homo sapiens GN=AGFG1 PE=2 SV=1	8.30565	4	7	4	602	62.561	8.56	106.2	104.7	103.2	90.2	95.6	100.1	104.7	95.3	1.09864	0.0347195
Q96FZ2	HMCES	Embryonic stem cell-specific 5-hydroxymethylcytosine-binding protein OS=Homo sapiens GN=HMCES PE=1 SV=1	7.06215	2	3	2	354	40.549	8.15	106.5	111.9	95.7	96.8	96	93.1	104.7	95.3	1.09864	0.12712
A7BI36	RRBP1	p180/ribosome receptor OS=Homo sapiens GN=RRBP1 PE=2 SV=2	58.5714	51	87	18	1540	165.649	8.97	105.2	105	103.8	98.4	96.1	91.4	104.667	95.3	1.09829	0.011264
A0A024R598	LOC51035	Uncharacterized protein OS=Homo sapiens GN=LOC51035 PE=4 SV=1	39.7306	7	12	7	297	33.305	5.25	103.8	101.1	109.1	92.3	97.6	96	104.667	95.3	1.09829	0.0295205
Q53G08		DNA replication complex GINS protein PSF2 variant (Fragment) OS=Homo sapiens PE=2 SV=1	6.48649	1	1	1	185	21.356	5.64	99.3	105.3	109.4	97.4	94.1	94.4	104.667	95.3	1.09829	0.0397169
Q9H000	MKRN2	Probable E3 ubiquitin-protein ligase makorin-2 OS=Homo sapiens GN=MKRN2 PE=1 SV=2	5.28846	2	3	2	416	46.909	7.61	106.4	110.1	97.5	95	100.1	90.8	104.667	95.3	1.09829	0.111731
Q9UPT9	USP22	Ubiquitin carboxyl-terminal hydrolase 22 OS=Homo sapiens GN=USP22 PE=1 SV=2	4.38095	1	1	1	525	59.921	8.05	109.3	102.6	102.1	91.2	95.5	99.2	104.667	95.3	1.09829	0.045961
P07437	TUBB	Tubulin beta chain OS=Homo sapiens GN=TUBB PE=1 SV=2	82.8829	28	436	6	444	49.639	4.89	105.6	103.3	105.1	93.4	95.6	97	104.667	95.3333	1.0979	0.00176776
B4DHG3		cDNA FLJ55329, highly similar to Procollagen-lysine,2-oxoglutarate5-dioxygenase 2 (EC 1.14.11.4) OS=Homo sapiens PE=2 SV=1	39.1181	22	48	1	703	81.089	6.65	99	121.5	93.5	107.5	96.2	82.3	104.667	95.3333	1.0979	0.453235
A0A1B0GTL5	RAB11FIP5	Rab11 family-interacting protein 5 OS=Homo sapiens GN=RAB11FIP5 PE=1 SV=1	2.79456	2	2	2	1324	138.329	5.21	107.7	102.2	104.1	97.3	100.6	88.1	104.667	95.3333	1.0979	0.0837146
Q9P0U1	TOMM7	Mitochondrial import receptor subunit TOM7 homolog OS=Homo sapiens GN=TOMM7 PE=1 SV=1	30.9091	1	1	1	55	6.244	10.29	124.7	98.4	90.9	105.7	85.5	94.8	104.667	95.3333	1.0979	0.473009
A0A0A0MR05	MLST8	Target of rapamycin complex subunit LST8 OS=Homo sapiens GN=MLST8 PE=1 SV=1	12.5382	3	3	3	327	36.017	6.64	101.8	105.4	106.8	93.9	98.7	93.4	104.667	95.3333	1.0979	0.0143279
P61981	YWHAG	14-3-3 protein gamma OS=Homo sapiens GN=YWHAG PE=1 SV=2	72.8745	15	76	10	247	28.285	4.89	106	107.2	100.7	92.9	95.9	97.3	104.633	95.3667	1.09717	0.0176775
G3XAI2	LAMB1	Laminin subunit beta-1 OS=Homo sapiens GN=LAMB1 PE=1 SV=1	16.7403	19	25	19	1810	200.347	4.96	102.9	105	106	97	96.2	92.9	104.633	95.3667	1.09717	0.00395313
P53041	PPP5C	Serine/threonine-protein phosphatase 5 OS=Homo sapiens GN=PPP5C PE=1 SV=1	33.2665	12	18	12	499	56.842	6.28	104.2	107	102.7	88.4	98.9	98.8	104.633	95.3667	1.09717	0.0666552
Q9H993	ARMT1	Protein-glutamate O-methyltransferase OS=Homo sapiens GN=ARMT1 PE=1 SV=1	19.7279	6	10	6	441	51.14	5.76	108	105.7	100.2	91.7	98.3	96.1	104.633	95.3667	1.09717	0.0373407
O14737	PDCD5	Programmed cell death protein 5 OS=Homo sapiens GN=PDCD5 PE=1 SV=3	58.4	7	19	7	125	14.276	6.04	106.4	103.5	104	91.3	96.8	98	104.633	95.3667	1.09717	0.0145964
Q2VIM7		S-(hydroxymethyl)glutathione dehydrogenase (Fragment) OS=Homo sapiens PE=3 SV=1	22.0109	7	18	1	368	38.976	7.99	97.2	111.8	104.9	95.6	94	96.5	104.633	95.3667	1.09717	0.096318
Q12959	DLG1	Disks large homolog 1 OS=Homo sapiens GN=DLG1 PE=1 SV=2	12.7212	8	11	8	904	100.393	5.76	104.1	106.1	103.7	93.4	95.5	97.2	104.633	95.3667	1.09717	0.00220719
Q9UPQ9	TNRC6B	Trinucleotide repeat-containing gene 6B protein OS=Homo sapiens GN=TNRC6B PE=1 SV=4	0.981997	1	3	1	1833	193.883	6.76	93	105.7	115.2	92.7	102.7	90.7	104.633	95.3667	1.09717	0.280092
Q13740	ALCAM	CD166 antigen OS=Homo sapiens GN=ALCAM PE=1 SV=2	12.5214	4	6	4	583	65.061	6.25	105.6	106.9	101.4	100.8	91.4	94	104.633	95.4	1.09679	0.0471077
P27482	CALML3	Calmodulin-like protein 3 OS=Homo sapiens GN=CALML3 PE=1 SV=2	34.8993	3	8	1	149	16.88	4.42	91.1	101.1	121.7	98.2	93.5	94.5	104.633	95.4	1.09679	0.368651
Q9H553	ALG2	Alpha-1,3/1,6-mannosyltransferase ALG2 OS=Homo sapiens GN=ALG2 PE=1 SV=1	6.49038	2	3	2	416	47.061	7.05	120.9	102.3	90.7	95.7	93.9	96.6	104.633	95.4	1.09679	0.354806
Q14247	CTTN	Src substrate cortactin OS=Homo sapiens GN=CTTN PE=1 SV=2	52.3636	26	53	26	550	61.549	5.4	106.9	104.2	102.7	93.7	95.8	96.7	104.6	95.4	1.09644	0.00372913
Q96HE7	ERO1A	ERO1-like protein alpha OS=Homo sapiens GN=ERO1A PE=1 SV=2	52.1368	18	39	18	468	54.358	5.68	102.8	105.7	105.3	98.1	93.1	95	104.6	95.4	1.09644	0.00584837
Q53HA8		Mucolipin 1 variant (Fragment) OS=Homo sapiens PE=2 SV=1	3.44828	1	1	1	580	64.966	7.24	110.3	109	94.5	90.5	101.4	94.3	104.6	95.4	1.09644	0.199198
A0A1W2PRS1	SCARB2	Lysosome membrane protein 2 (Fragment) OS=Homo sapiens GN=SCARB2 PE=1 SV=1	21.3873	7	17	7	519	58.121	5.15	102.4	108.3	103.1	106.2	93.3	86.7	104.6	95.4	1.09644	0.201241
B4DJ30		cDNA FLJ61290, highly similar to Neutral alpha-glucosidase AB OS=Homo sapiens PE=2 SV=1	52.8643	39	120	39	995	112.855	6.06	103.4	106.3	104	99.2	94.2	92.8	104.567	95.4	1.09609	0.0126927
A0A0U1RRM6	ENAH	Protein enabled homolog OS=Homo sapiens GN=ENAH PE=1 SV=1	13.0923	8	12	8	802	87.346	7.77	102.2	107.3	104.2	92.6	98.9	94.7	104.567	95.4	1.09609	0.0181024
A8K099		cDNA FLJ77959, highly similar to Homo sapiens protein kinase, cAMP-dependent, regulatory, type I, beta (PRKAR1B), mRNA OS=Homo sapiens PE=2 SV=1	17.5853	6	10	3	381	43.074	5.85	107.2	106	100.6	99.1	86.9	100.3	104.6	95.4333	1.09605	0.125109
O43488	AKR7A2	Aflatoxin B1 aldehyde reductase member 2 OS=Homo sapiens GN=AKR7A2 PE=1 SV=3	42.8969	11	20	11	359	39.564	7.17	101.9	108.2	103.6	96.8	95.4	94.1	104.567	95.4333	1.0957	0.0109563
P08243	ASNS	Asparagine synthetase [glutamine-hydrolyzing] OS=Homo sapiens GN=ASNS PE=1 SV=4	57.5758	24	51	4	561	64.329	6.86	96.7	109.1	107.9	107.6	93.9	84.8	104.567	95.4333	1.0957	0.301942
H7C3C4	SLC4A7	Anion exchange protein (Fragment) OS=Homo sapiens GN=SLC4A7 PE=1 SV=1	19.4757	11	21	2	801	89.785	7.69	105.7	106.7	101.3	97	93.4	95.9	104.567	95.4333	1.0957	0.00978202
A0A0J9YX62	DNAJB6	DnaJ homolog subfamily B member 6 OS=Homo sapiens GN=DNAJB6 PE=1 SV=1	20.0599	5	7	5	334	36.635	7.18	99.6	104.4	109.7	100.2	95.4	90.7	104.567	95.4333	1.0957	0.0846674
Q9BY41	HDAC8	Histone deacetylase 8 OS=Homo sapiens GN=HDAC8 PE=1 SV=2	5.03979	1	1	1	377	41.731	5.63	106.4	111.5	95.8	86.2	91.2	108.9	104.567	95.4333	1.0957	0.332657
A0A024QZF2	RRAS	Related RAS viral (R-ras) oncogene homolog, isoform CRA_a OS=Homo sapiens GN=RRAS PE=4 SV=1	26.1468	5	8	3	218	23.466	6.93	107	102.7	103.9	96.7	95.5	94.1	104.533	95.4333	1.09535	0.0035941
V9HW44	HEL-S-303	Epididymis secretory protein Li 303 OS=Homo sapiens GN=HEL-S-303 PE=2 SV=1	40.1747	7	13	7	229	25.553	5.92	105.9	105.4	102.4	100.6	92.9	92.9	104.567	95.4667	1.09532	0.031021
O95295	SNAPIN	SNARE-associated protein Snapin OS=Homo sapiens GN=SNAPIN PE=1 SV=1	17.6471	2	2	2	136	14.865	9.31	101.2	100.9	111.6	96	97.7	92.7	104.567	95.4667	1.09532	0.0753804
Q16539	MAPK14	Mitogen-activated protein kinase 14 OS=Homo sapiens GN=MAPK14 PE=1 SV=3	20.5556	5	8	4	360	41.267	5.78	105.6	101.9	106.1	92.6	95.4	98.4	104.533	95.4667	1.09497	0.0131962
Q9UHL4	DPP7	Dipeptidyl peptidase 2 OS=Homo sapiens GN=DPP7 PE=1 SV=3	4.47154	2	2	2	492	54.307	6.32	95.6	115.8	102.2	88.8	100.2	97.4	104.533	95.4667	1.09497	0.257095
P42677	RPS27	40S ribosomal protein S27 OS=Homo sapiens GN=RPS27 PE=1 SV=3	39.2857	4	25	2	84	9.455	9.45	99	101	113.5	103.4	91.3	91.7	104.5	95.4667	1.09462	0.208325
A0A024R0L5	GSK3A	Glycogen synthase kinase 3 alpha, isoform CRA_a OS=Homo sapiens GN=GSK3A PE=3 SV=1	15.3209	6	6	5	483	50.949	8.75	108.2	102.5	102.8	93.3	97.5	95.6	104.5	95.4667	1.09462	0.0151109
P56556	NDUFA6	NADH dehydrogenase [ubiquinone] 1 alpha subcomplex subunit 6 OS=Homo sapiens GN=NDUFA6 PE=1 SV=3	22.7273	3	3	3	154	17.859	10.14	101.9	107.3	104.3	104.8	90.5	91.1	104.5	95.4667	1.09462	0.140496
A0A024R0F6	TRIM33	Tripartite motif-containing 33, isoform CRA_a OS=Homo sapiens GN=TRIM33 PE=4 SV=1	2.21828	2	3	2	1127	122.444	6.67	109.8	106.6	97.1	86.8	107.3	92.3	104.5	95.4667	1.09462	0.278834
A0A024R2W3	PRKAR2A	Protein kinase cAMP-dependent regulatory type II alpha isoform 2 OS=Homo sapiens GN=PRKAR2A PE=2 SV=1	53.7129	17	29	17	404	45.49	5.07	104	106.3	103.3	95.6	97.1	93.8	104.533	95.5	1.09459	0.00235697
O43592	XPOT	Exportin-T OS=Homo sapiens GN=XPOT PE=1 SV=2	33.5759	22	39	22	962	109.893	5.39	105.3	105.9	102.3	96.2	96.5	93.8	104.5	95.5	1.09424	0.00303938
A0JNW5	UHRF1BP1L	UHRF1-binding protein 1-like OS=Homo sapiens GN=UHRF1BP1L PE=1 SV=2	1.0929	1	1	1	1464	164.095	6.32	98	93.3	122.2	81.2	96.6	108.7	104.5	95.5	1.09424	0.494236
Q09666	AHNAK	Neuroblast differentiation-associated protein AHNAK OS=Homo sapiens GN=AHNAK PE=1 SV=2	73.073	241	672	235	5890	628.699	6.15	104.6	101.8	107	95.8	96.2	94.5	104.467	95.5	1.09389	0.00484251
Q9BUF5	TUBB6	Tubulin beta-6 chain OS=Homo sapiens GN=TUBB6 PE=1 SV=1	67.9372	21	179	9	446	49.825	4.88	105	105.7	102.7	93.4	98.9	94.2	104.467	95.5	1.09389	0.00987016
B2RCM2		cDNA, FLJ96156, highly similar to Homo sapiens leucyl-tRNA synthetase (LARS), mRNA OS=Homo sapiens PE=2 SV=1	44.983	41	78	41	1176	134.352	7.2	103.9	104.3	105.2	97.6	94.7	94.2	104.467	95.5	1.09389	0.00135379
O75147	OBSL1	Obscurin-like protein 1 OS=Homo sapiens GN=OBSL1 PE=1 SV=4	1.05485	1	2	1	1896	206.817	5.63	100	98.2	115.2	94.3	100.5	91.7	104.467	95.5	1.09389	0.208776
Q9BZE9	ASPSCR1	Tether containing UBX domain for GLUT4 OS=Homo sapiens GN=ASPSCR1 PE=1 SV=1	24.4123	7	9	7	553	60.146	6.64	115.7	100.4	97.4	92.1	97.1	97.4	104.5	95.5333	1.09386	0.204528
Q9Y3C0	WASHC3	WASH complex subunit 3 OS=Homo sapiens GN=WASHC3 PE=1 SV=1	7.21649	1	1	1	194	21.16	4.46	108.4	100.4	104.7	90	102	94.6	104.5	95.5333	1.09386	0.09912
B2RAR3	QTRT1	Queuine tRNA-ribosyltransferase catalytic subunit 1 OS=Homo sapiens GN=QTRT1 PE=2 SV=1	21.0918	5	5	5	403	43.961	7.43	101.7	106.9	104.8	93	95.2	98.4	104.467	95.5333	1.09351	0.0148082
P23528	CFL1	Cofilin-1 OS=Homo sapiens GN=CFL1 PE=1 SV=3	79.5181	19	115	15	166	18.491	8.09	108.1	102.9	102.4	90.7	93.8	102.1	104.467	95.5333	1.09351	0.0816609
B4E2L0		cDNA FLJ54730, highly similar to cAMP-dependent protein kinase, beta-2-catalytic subunit (EC 2.7.11.11) OS=Homo sapiens PE=2 SV=1	33.1658	11	26	5	398	46.193	8.69	104.6	105.1	103.7	98.3	94.4	93.9	104.467	95.5333	1.09351	0.00352201
A0A0A0MRI2	SNX6	Sorting nexin OS=Homo sapiens GN=SNX6 PE=1 SV=1	27.512	12	17	11	418	47.774	6.43	104.4	104.5	104.4	93.8	95.6	97.2	104.433	95.5333	1.09316	0.000823478
O00217	NDUFS8	NADH dehydrogenase [ubiquinone] iron-sulfur protein 8, mitochondrial OS=Homo sapiens GN=NDUFS8 PE=1 SV=1	27.619	5	7	5	210	23.69	6.34	100.8	110.2	102.3	100.7	99.2	86.7	104.433	95.5333	1.09316	0.169027
P63172	DYNLT1	Dynein light chain Tctex-type 1 OS=Homo sapiens GN=DYNLT1 PE=1 SV=1	70.7965	4	9	4	113	12.444	5.08	109.8	101.9	101.6	95.4	94.2	97	104.433	95.5333	1.09316	0.0337476
Q9BRQ8	AIFM2	Apoptosis-inducing factor 2 OS=Homo sapiens GN=AIFM2 PE=1 SV=1	21.7158	5	6	5	373	40.501	9.11	99.5	104.2	109.7	89.9	102	94.8	104.467	95.5667	1.09313	0.124306
B3KTV8		cDNA FLJ38830 fis, clone MESAN1000080, highly similar to ERBB receptor feedback inhibitor 1 OS=Homo sapiens PE=2 SV=1	21.8615	5	6	5	462	50.498	8.1	99.4	106.3	107.7	96.9	93.6	96.2	104.467	95.5667	1.09313	0.0319534
A0A1W2PNX8	UNC45A	Protein unc-45 homolog A OS=Homo sapiens GN=UNC45A PE=1 SV=1	29.059	23	34	23	1084	118.319	6.71	104.2	105.9	103.2	92.5	97.6	96.6	104.433	95.5667	1.09278	0.00711835
Q14TF0	GCLC	Glutamate-cysteine ligase OS=Homo sapiens GN=GCLC PE=2 SV=1	4.55259	2	3	2	637	72.719	6.09	97.5	105.9	109.9	98.5	94	94.2	104.433	95.5667	1.09278	0.0874772
A0A140VJF4		Biliverdin reductase A OS=Homo sapiens PE=2 SV=1	36.1486	10	18	10	296	33.407	6.44	107.1	105.7	100.5	92.3	93	101.4	104.433	95.5667	1.09278	0.0667669
I3L4C2	BAIAP2	Brain-specific angiogenesis inhibitor 1-associated protein 2 OS=Homo sapiens GN=BAIAP2 PE=1 SV=1	26.7631	10	16	10	553	61.343	8.94	103.4	104.6	105.3	97.1	95.9	93.8	104.433	95.6	1.0924	0.00136254
Q53EN2		MURR1 variant (Fragment) OS=Homo sapiens PE=2 SV=1	16.8421	3	5	3	190	21.294	6.2	101.3	105.5	106.4	94.6	96.1	96.1	104.4	95.6	1.09205	0.0059421
A0A024RBB7	NAP1L1	Nucleosome assembly protein 1-like 1, isoform CRA_a OS=Homo sapiens GN=NAP1L1 PE=3 SV=1	46.0358	11	45	1	391	45.346	4.46	106	105.1	102.1	90.6	103.3	92.9	104.4	95.6	1.09205	0.0972793
B5BU83	STMN1	Stathmin OS=Homo sapiens GN=STMN1 PE=2 SV=1	52.349	10	34	10	149	17.32	5.97	107.3	102.8	103.1	91.1	97.5	98.2	104.4	95.6	1.09205	0.0306003
H0YE88	TEAD1	Transcriptional enhancer factor TEF-1 OS=Homo sapiens GN=TEAD1 PE=1 SV=1	4.69484	2	4	2	426	47.897	8.15	105.3	110.3	97.6	98.9	98.1	89.8	104.4	95.6	1.09205	0.134576
Q9BZL4	PPP1R12C	Protein phosphatase 1 regulatory subunit 12C OS=Homo sapiens GN=PPP1R12C PE=1 SV=1	3.45269	1	1	1	782	84.83	5.57	93.9	105.1	114.2	90.1	101.2	95.5	104.4	95.6	1.09205	0.258607
Q3MIH3	UBA52	Ubiquitin A-52 residue ribosomal protein fusion product 1 OS=Homo sapiens GN=UBA52 PE=2 SV=1	46.0938	7	132	1	128	14.719	9.83	105.6	103	104.5	90.2	99.5	97.1	104.367	95.6	1.0917	0.038551
A0A024R904	CACYBP	Calcyclin binding protein, isoform CRA_a OS=Homo sapiens GN=CACYBP PE=4 SV=1	72.3684	16	40	16	228	26.194	8.25	107.5	103.1	102.6	90	98.6	98.3	104.4	95.6333	1.09167	0.0528183
B4DYA5		cDNA FLJ59637, highly similar to Mitochondrial carrier triple repeat 1 OS=Homo sapiens PE=2 SV=1	8.14332	1	1	1	307	34.918	9.76	111.6	104.1	97.5	92.2	104.6	90.1	104.4	95.6333	1.09167	0.223259
V9HWI3	HEL-S-130P	Cathepsin D (Lysosomal aspartyl peptidase), isoform CRA_a OS=Homo sapiens GN=HEL-S-130P PE=2 SV=1	53.3981	18	90	18	412	44.524	6.54	103.2	109	100.9	108.4	91.8	86.7	104.367	95.6333	1.09132	0.279055
Q9NQP4	PFDN4	Prefoldin subunit 4 OS=Homo sapiens GN=PFDN4 PE=1 SV=1	38.806	6	8	6	134	15.305	4.53	105.7	103.1	104.3	93.6	96.8	96.5	104.367	95.6333	1.09132	0.00232309
Q9BQS8	FYCO1	FYVE and coiled-coil domain-containing protein 1 OS=Homo sapiens GN=FYCO1 PE=1 SV=3	2.36806	3	4	3	1478	166.879	4.92	102.2	109.3	101.6	100.6	92.7	93.6	104.367	95.6333	1.09132	0.0678302
D3DRP5	C9orf19	Chromosome 9 open reading frame 19, isoform CRA_a (Fragment) OS=Homo sapiens GN=C9orf19 PE=4 SV=1	8.54701	2	2	2	351	37.761	10.84	105.4	111	96.7	90.9	99.9	96.1	104.367	95.6333	1.09132	0.149941
Q96LJ7	DHRS1	Dehydrogenase/reductase SDR family member 1 OS=Homo sapiens GN=DHRS1 PE=1 SV=1	15.016	4	4	4	313	33.887	7.83	116.7	95.6	100.8	94.4	97.5	95	104.367	95.6333	1.09132	0.245174
B4DUJ6		cDNA FLJ53099, highly similar to Beta-enolase (EC 4.2.1.11) OS=Homo sapiens PE=2 SV=1	17.9487	2	33	1	273	29.508	5.71	103.6	98.1	111.3	96.5	92.4	98	104.333	95.6333	1.09097	0.105742
Q59HE3		Calpastatin isoform a variant (Fragment) OS=Homo sapiens PE=2 SV=1	39.2857	22	42	1	784	84.177	5.35	105.9	104.1	103	94.7	91.3	100.9	104.333	95.6333	1.09097	0.0413664
F8VVA7	COPZ1	Coatomer subunit zeta-1 OS=Homo sapiens GN=COPZ1 PE=1 SV=1	35.3535	5	15	5	198	22.326	4.89	103.6	104.3	105.1	94.9	95.9	96.1	104.333	95.6333	1.09097	0.000107888
Q9H9T3	ELP3	Elongator complex protein 3 OS=Homo sapiens GN=ELP3 PE=1 SV=2	11.5174	4	5	4	547	62.219	8.88	98.7	109.2	105.1	93.8	99.3	93.8	104.333	95.6333	1.09097	0.0710776
Q9NZV1	CRIM1	Cysteine-rich motor neuron 1 protein OS=Homo sapiens GN=CRIM1 PE=1 SV=1	1.9305	1	1	1	1036	113.66	5.21	90.6	111.6	110.8	99.7	96.8	90.4	104.333	95.6333	1.09097	0.304893
A8KAP9		cDNA FLJ78448, highly similar to Homo sapiens argininosuccinate synthetase (ASS), transcript variant 1, mRNA OS=Homo sapiens PE=2 SV=1	12.1359	4	5	4	412	46.525	8.03	101.3	109.7	102.1	98.8	95.9	92.3	104.367	95.6667	1.09094	0.0564018
K7EIH0	USP36	Ubiquitin carboxyl-terminal hydrolase 36 (Fragment) OS=Homo sapiens GN=USP36 PE=1 SV=1	22.7723	2	2	1	101	12.005	9.88	108.8	97.5	106.8	92.2	109.4	85.4	104.367	95.6667	1.09094	0.335023
P48147	PREP	Prolyl endopeptidase OS=Homo sapiens GN=PREP PE=1 SV=2	63.2394	33	71	33	710	80.648	5.86	105.8	105.5	101.7	93.9	96.9	96.2	104.333	95.6667	1.09059	0.00563825
Q16270	IGFBP7	Insulin-like growth factor-binding protein 7 OS=Homo sapiens GN=IGFBP7 PE=1 SV=1	9.57447	2	2	2	282	29.111	7.9	103	106.4	103.6	94.9	97.6	94.5	104.333	95.6667	1.09059	0.00374421
A0A024R8P8	RPL38	Ribosomal protein L38, isoform CRA_a OS=Homo sapiens GN=RPL38 PE=3 SV=1	50	6	21	6	70	8.213	10.1	103.5	101.5	108	96.7	96.9	93.5	104.333	95.7	1.09021	0.0175853
B2R9K4		Platelet-activating factor acetylhydrolase OS=Homo sapiens PE=2 SV=1	3.82653	1	1	1	392	44.037	6.89	102.4	107.3	103.3	90.1	99.5	97.5	104.333	95.7	1.09021	0.0557011
Q8NC42	RNF149	E3 ubiquitin-protein ligase RNF149 OS=Homo sapiens GN=RNF149 PE=2 SV=2	2.75	1	1	1	400	43.137	6.54	91.3	119.3	102.4	91.2	97.9	98	104.333	95.7	1.09021	0.364472
Q53GQ0	HSD17B12	Very-long-chain 3-oxoacyl-CoA reductase OS=Homo sapiens GN=HSD17B12 PE=1 SV=2	45.1923	13	32	13	312	34.302	9.32	104	104.5	104.4	109.6	90.8	86.7	104.3	95.7	1.08986	0.289623
A0A140VJZ4		Ubiquitin carboxyl-terminal hydrolase OS=Homo sapiens PE=2 SV=1	31.7391	5	7	5	230	26.166	4.92	101.4	104.2	107.3	96	95.9	95.2	104.3	95.7	1.08986	0.00752749
Q9NQW7	XPNPEP1	Xaa-Pro aminopeptidase 1 OS=Homo sapiens GN=XPNPEP1 PE=1 SV=3	30.4976	12	19	11	623	69.873	5.67	100.6	108	104.3	92	99.7	95.4	104.3	95.7	1.08986	0.0494987
D4Q8H0	pk	Mitogen-activated protein kinase kinase kinase MLT OS=Homo sapiens GN=pk PE=1 SV=1	23.2967	7	12	2	455	51.549	5.21	104.1	109.8	99	84.7	100.6	101.8	104.3	95.7	1.08986	0.245991
Q8N684	CPSF7	Cleavage and polyadenylation specificity factor subunit 7 OS=Homo sapiens GN=CPSF7 PE=1 SV=1	22.7176	9	14	9	471	52.018	8	101.6	107.4	103.9	90.7	100.1	96.3	104.3	95.7	1.08986	0.0552232
A0A024RD07	TNRC5	Trinucleotide repeat containing 5, isoform CRA_c OS=Homo sapiens GN=TNRC5 PE=4 SV=1	26.259	6	8	6	278	30.755	5.49	102.1	108.8	101.9	99.2	95.7	92.2	104.267	95.7	1.08952	0.0477989
Q96DM3	C18orf8	Uncharacterized protein C18orf8 OS=Homo sapiens GN=C18orf8 PE=1 SV=2	5.93607	2	2	2	657	74.927	7.83	102.1	111.6	99.1	94.1	100.4	92.6	104.267	95.7	1.08952	0.127248
O00429	DNM1L	Dynamin-1-like protein OS=Homo sapiens GN=DNM1L PE=1 SV=2	60.0543	33	66	3	736	81.826	6.81	97.8	110.9	104.2	90.5	100.1	96.6	104.3	95.7333	1.08948	0.142984
Q13011	ECH1	Delta(3,5)-Delta(2,4)-dienoyl-CoA isomerase, mitochondrial OS=Homo sapiens GN=ECH1 PE=1 SV=2	73.7805	18	91	18	328	35.793	8	102.2	109.4	101.2	103.6	93.4	90.2	104.267	95.7333	1.08914	0.149772
J3KS54	FLII	Protein flightless-1 homolog OS=Homo sapiens GN=FLII PE=1 SV=1	37.5714	20	33	1	700	78.038	6.32	100.4	93.5	118.9	87.7	107.8	91.7	104.267	95.7333	1.08914	0.43125
Q7Z434	MAVS	Mitochondrial antiviral-signaling protein OS=Homo sapiens GN=MAVS PE=1 SV=2	30.9259	7	7	7	540	56.493	5.52	107	102.3	103.5	94.3	94.2	98.7	104.267	95.7333	1.08914	0.0140385
A0A024R6Y3	hCG_2027080	Peptide deformylase OS=Homo sapiens GN=hCG_2027080 PE=3 SV=1	17.284	3	3	3	243	26.996	9.16	97.2	105.4	110.2	99.5	100.1	87.6	104.267	95.7333	1.08914	0.199973
Q96GD0	PDXP	Pyridoxal phosphate phosphatase OS=Homo sapiens GN=PDXP PE=1 SV=2	4.39189	1	1	1	296	31.678	6.55	109.5	103.8	99.5	91.3	101.9	94	104.267	95.7333	1.08914	0.118281
A5YM53	ITGAV	ITGAV protein OS=Homo sapiens GN=ITGAV PE=2 SV=1	39.5038	31	56	31	1048	116.032	5.74	102.4	103.2	107.2	102.7	94.1	90.4	104.267	95.7333	1.08914	0.0959232
A0EVK1	HLA-A	MHC class I antigen (Fragment) OS=Homo sapiens GN=HLA-A PE=3 SV=1	31.4917	4	7	1	181	20.908	6.8	101.7	108.4	102.7	105.4	94.2	87.6	104.267	95.7333	1.08914	0.202148
O95298	NDUFC2	NADH dehydrogenase [ubiquinone] 1 subunit C2 OS=Homo sapiens GN=NDUFC2 PE=1 SV=1	36.1345	5	9	5	119	14.178	8.98	101.9	107.8	103.1	99.6	92.2	95.4	104.267	95.7333	1.08914	0.0380605
A0A087WZ40	MAP7	Ensconsin OS=Homo sapiens GN=MAP7 PE=1 SV=1	4.10783	3	3	3	779	87.766	9.77	101.4	112	99.4	94.9	96.9	95.4	104.267	95.7333	1.08914	0.0971759
Q9BQ13	KCTD14	BTB/POZ domain-containing protein KCTD14 OS=Homo sapiens GN=KCTD14 PE=1 SV=2	10.5882	2	3	2	255	29.572	8.59	102.8	105.5	104.4	93.1	95.8	98.3	104.233	95.7333	1.08879	0.00739389
O43572	AKAP10	A-kinase anchor protein 10, mitochondrial OS=Homo sapiens GN=AKAP10 PE=1 SV=2	3.32326	1	1	1	662	73.772	6.39	83.2	117	112.5	92.7	104.5	90	104.233	95.7333	1.08879	0.500638
P41091	EIF2S3	Eukaryotic translation initiation factor 2 subunit 3 OS=Homo sapiens GN=EIF2S3 PE=1 SV=3	52.5424	18	49	18	472	51.077	8.4	105.1	102.9	104.8	94.9	97.3	95.1	104.267	95.7667	1.08876	0.00118601
A0A1W2PQU7	GFAP	Glial fibrillary acidic protein (Fragment) OS=Homo sapiens GN=GFAP PE=1 SV=1	68.9655	5	52	3	29	3.429	4.73	102.6	101.7	108.5	105.7	95.8	85.8	104.267	95.7667	1.08876	0.237687
Q9Y2T2	AP3M1	AP-3 complex subunit mu-1 OS=Homo sapiens GN=AP3M1 PE=1 SV=1	47.8469	13	28	13	418	46.909	6.93	103.3	104.8	104.7	96.4	96.2	94.7	104.267	95.7667	1.08876	0.000298912
Q8N5K1	CISD2	CDGSH iron-sulfur domain-containing protein 2 OS=Homo sapiens GN=CISD2 PE=1 SV=1	54.8148	7	16	7	135	15.268	9.61	105.4	103	104.4	97.6	92.9	96.8	104.267	95.7667	1.08876	0.00617274
M0QXB5	ETHE1	Persulfide dioxygenase ETHE1, mitochondrial OS=Homo sapiens GN=ETHE1 PE=1 SV=1	35	6	10	6	260	28.426	6.52	99.3	108.4	105	96.2	99	92.1	104.233	95.7667	1.08841	0.0636012
A0A0Y0BS51		CUB domain containing protein 1 (Fragment) OS=Homo sapiens PE=2 SV=1	24.1379	13	18	1	638	71.809	8.22	98.2	110.4	104.1	95.7	100.6	91	104.233	95.7667	1.08841	0.131901
A0A024RAI1	ACTR3	ARP3 actin-related protein 3 homolog (Yeast), isoform CRA_a OS=Homo sapiens GN=ACTR3 PE=3 SV=1	48.8038	16	38	16	418	47.341	5.88	107.8	104.1	100.8	92.6	95.9	98.8	104.233	95.7667	1.08841	0.0350292
Q5STK2	PFDN6	Prefoldin subunit 6, isoform CRA_b OS=Homo sapiens GN=PFDN6 PE=2 SV=1	48.8372	8	21	8	129	14.574	8.88	101.9	103.8	107	93.9	97.2	96.2	104.233	95.7667	1.08841	0.00893018
Q8IXB1	DNAJC10	DnaJ homolog subfamily C member 10 OS=Homo sapiens GN=DNAJC10 PE=1 SV=2	26.7339	15	25	15	793	91.021	7.18	101.4	107.4	103.8	101.1	97.7	88.5	104.2	95.7667	1.08806	0.111806
D3DUK1	BCAR1	Breast cancer anti-estrogen resistance 1, isoform CRA_a OS=Homo sapiens GN=BCAR1 PE=4 SV=1	1.8018	1	1	1	888	95.147	5.74	117	100.6	95	93.3	101.5	92.5	104.2	95.7667	1.08806	0.306509
Q16595	FXN	Frataxin, mitochondrial OS=Homo sapiens GN=FXN PE=1 SV=2	24.7619	4	6	4	210	23.121	8.69	100.5	105.6	106.6	98.1	99.2	90.1	104.233	95.8	1.08803	0.0699946
O95551	TDP2	Tyrosyl-DNA phosphodiesterase 2 OS=Homo sapiens GN=TDP2 PE=1 SV=1	5.52486	2	2	2	362	40.903	5.1	99.2	108.8	104.7	100.3	96	91.1	104.233	95.8	1.08803	0.0934513
Q9UHV9	PFDN2	Prefoldin subunit 2 OS=Homo sapiens GN=PFDN2 PE=1 SV=1	48.7013	6	15	6	154	16.638	6.58	103.6	104.6	104.4	93.1	96.2	98.1	104.2	95.8	1.08768	0.00485896
D3DWY7	VBP1	Prefoldin subunit 3 OS=Homo sapiens GN=VBP1 PE=3 SV=1	45.9227	11	23	11	233	26.519	9.01	111	100.1	101.4	90.3	97.7	99.4	104.167	95.8	1.08733	0.131906
Q96DB5	RMDN1	Regulator of microtubule dynamics protein 1 OS=Homo sapiens GN=RMDN1 PE=1 SV=1	42.9936	12	18	11	314	35.785	8.5	103.3	106.6	102.6	95.9	98.6	92.9	104.167	95.8	1.08733	0.0152545
Q6NXE6	ARMC6	Armadillo repeat-containing protein 6 OS=Homo sapiens GN=ARMC6 PE=1 SV=2	14.3713	6	9	6	501	54.107	6.24	106	105.5	101	90.1	102.2	95.1	104.167	95.8	1.08733	0.0956959
Q9UIW2	PLXNA1	Plexin-A1 OS=Homo sapiens GN=PLXNA1 PE=1 SV=3	0.580169	1	1	1	1896	210.933	6.92	96.5	119.5	96.5	86.4	104.7	96.3	104.167	95.8	1.08733	0.419808
P08237	PFKM	ATP-dependent 6-phosphofructokinase, muscle type OS=Homo sapiens GN=PFKM PE=1 SV=2	28.4615	15	27	13	780	85.128	7.99	105.5	107.6	99.5	91.4	100.2	95.9	104.2	95.8333	1.0873	0.0758807
Q13564	NAE1	NEDD8-activating enzyme E1 regulatory subunit OS=Homo sapiens GN=NAE1 PE=1 SV=1	37.0787	12	19	12	534	60.209	5.4	116	98.3	98.3	95.8	96.1	95.6	104.2	95.8333	1.0873	0.229266
Q27J81	INF2	Inverted formin-2 OS=Homo sapiens GN=INF2 PE=1 SV=2	27.0616	21	35	21	1249	135.54	5.38	102.1	103.3	107.1	96.7	97.7	93.1	104.167	95.8333	1.08696	0.0154053
A0A090N8Y5	LSM5	LSM5 homolog, U6 small nuclear RNA associated (S. cerevisiae) OS=Homo sapiens GN=LSM5 PE=4 SV=1	46.1538	2	16	2	91	9.931	4.54	99	105.3	108.2	92.2	99.4	95.9	104.167	95.8333	1.08696	0.0714596
P63151	PPP2R2A	Serine/threonine-protein phosphatase 2A 55 kDa regulatory subunit B alpha isoform OS=Homo sapiens GN=PPP2R2A PE=1 SV=1	23.2662	8	14	8	447	51.659	6.2	102	108	102.5	94.9	97.9	94.7	104.167	95.8333	1.08696	0.018821
I3L4A1	CHMP6	Charged multivesicular body protein 6 (Fragment) OS=Homo sapiens GN=CHMP6 PE=1 SV=1	17.4107	3	5	3	224	25.808	4.92	103.5	103.2	105.8	100.1	95.6	91.8	104.167	95.8333	1.08696	0.0303113
Q6ZVM7	TOM1L2	TOM1-like protein 2 OS=Homo sapiens GN=TOM1L2 PE=1 SV=1	24.6548	7	9	7	507	55.522	4.79	101.2	106.9	104.4	95.5	95	97	104.167	95.8333	1.08696	0.00899308
Q16254	E2F4	Transcription factor E2F4 OS=Homo sapiens GN=E2F4 PE=1 SV=2	5.08475	1	1	1	413	43.933	4.75	98.3	117.8	96.4	81.9	114.6	91	104.167	95.8333	1.08696	0.522489
Q32Q12	NME1-NME2	Nucleoside diphosphate kinase OS=Homo sapiens GN=NME1-NME2 PE=1 SV=1	74.3151	17	79	2	292	32.621	8.48	108	100.8	103.6	94.5	91.4	101.6	104.133	95.8333	1.08661	0.0868235
P11233	RALA	Ras-related protein Ral-A OS=Homo sapiens GN=RALA PE=1 SV=1	44.6602	6	11	2	206	23.552	7.11	110	106.3	96.1	94.4	89.2	103.9	104.133	95.8333	1.08661	0.237648
Q01813	PFKP	ATP-dependent 6-phosphofructokinase, platelet type OS=Homo sapiens GN=PFKP PE=1 SV=2	54.9745	34	135	31	784	85.542	7.55	103.4	103.7	105.4	93.5	98.3	95.8	104.167	95.8667	1.08658	0.0054619
Q8NBU5	ATAD1	ATPase family AAA domain-containing protein 1 OS=Homo sapiens GN=ATAD1 PE=1 SV=1	39.8892	8	20	8	361	40.718	6.9	104.2	107	101.3	96.9	96	94.7	104.167	95.8667	1.08658	0.00929254
Q14204	DYNC1H1	Cytoplasmic dynein 1 heavy chain 1 OS=Homo sapiens GN=DYNC1H1 PE=1 SV=5	52.1309	196	440	196	4646	532.072	6.4	104.4	103.7	104.3	95.3	97.9	94.4	104.133	95.8667	1.08623	0.00152129
Q59E93		Aminopeptidase (Fragment) OS=Homo sapiens PE=2 SV=1	49.3347	41	144	18	977	110.523	5.53	105.8	103.7	102.9	97.5	95.5	94.6	104.133	95.8667	1.08623	0.00245657
P28331	NDUFS1	NADH-ubiquinone oxidoreductase 75 kDa subunit, mitochondrial OS=Homo sapiens GN=NDUFS1 PE=1 SV=3	58.4594	31	64	31	727	79.417	6.23	103.4	106.9	102.1	97.6	95.2	94.8	104.133	95.8667	1.08623	0.00790842
A4D2P0	RAC1	Ras-related C3 botulinum toxin substrate 1 (Rho family, small GTP binding protein Rac1) OS=Homo sapiens GN=RAC1 PE=2 SV=1	31.2796	6	20	5	211	23.452	8.63	105.9	104.1	102.4	96.6	93.6	97.4	104.133	95.8667	1.08623	0.00575936
Q96PU8	QKI	Protein quaking OS=Homo sapiens GN=QKI PE=1 SV=1	36.0704	8	14	8	341	37.647	8.56	102.4	103.5	106.5	90.5	92.2	104.9	104.133	95.8667	1.08623	0.153792
Q3KQV9	UAP1L1	UDP-N-acetylhexosamine pyrophosphorylase-like protein 1 OS=Homo sapiens GN=UAP1L1 PE=1 SV=2	7.49507	3	4	1	507	56.994	6.32	104	109.6	98.8	97.1	95.4	95.1	104.133	95.8667	1.08623	0.0600732
Q9NW68	BSDC1	BSD domain-containing protein 1 OS=Homo sapiens GN=BSDC1 PE=1 SV=1	5.81395	1	1	1	430	47.134	4.49	99.1	118.9	94.4	102.7	101.9	83	104.133	95.8667	1.08623	0.45022
H7BY55	CD55	Complement decay-accelerating factor OS=Homo sapiens GN=CD55 PE=1 SV=2	6.90909	3	3	3	550	58.873	8.78	106.4	105.3	100.7	93.1	99.6	94.9	104.133	95.8667	1.08623	0.0338706
B7Z8Y8		cDNA FLJ52651 OS=Homo sapiens PE=2 SV=1	4.11765	1	1	1	170	18.632	9.67	107.2	99.3	105.9	88.6	101	98	104.133	95.8667	1.08623	0.13773
Q9NWQ9	C14orf119	Uncharacterized protein C14orf119 OS=Homo sapiens GN=C14orf119 PE=1 SV=1	8.57143	1	1	1	140	15.999	4.94	101	99.7	111.7	102.2	94.6	90.8	104.133	95.8667	1.08623	0.1782
P29353	SHC1	SHC-transforming protein 1 OS=Homo sapiens GN=SHC1 PE=1 SV=4	19.7256	7	10	7	583	62.782	6.44	102.4	104.4	105.5	93.4	98.2	96	104.1	95.8667	1.08588	0.0076684
B2RB72		cDNA, FLJ95344, highly similar to Homo sapiens WW domain binding protein 4 (formin binding protein 21) (WBP4), mRNA OS=Homo sapiens PE=2 SV=1	4.52128	1	1	1	376	42.509	5.67	106.6	110.7	95	91.6	94.4	101.6	104.1	95.8667	1.08588	0.213136
A0A024R816	TTYH3	Protein tweety homolog OS=Homo sapiens GN=TTYH3 PE=3 SV=1	2.67686	1	2	1	523	57.508	5.39	104	98.4	110	109.1	96.2	82.4	104.133	95.9	1.08585	0.382771
Q9BZK7	TBL1XR1	F-box-like/WD repeat-containing protein TBL1XR1 OS=Homo sapiens GN=TBL1XR1 PE=1 SV=1	44.1634	15	28	15	514	55.56	5.55	103.6	104.1	104.6	93.3	97.9	96.5	104.1	95.9	1.08551	0.00414857
I3L0A0	TMEM189-UBE2V1	HCG2044781 OS=Homo sapiens GN=TMEM189-UBE2V1 PE=3 SV=1	21.6216	7	22	3	370	42.181	6.71	106.2	102.2	103.9	91.3	97.5	98.9	104.1	95.9	1.08551	0.0346695
B4DRS6		Sideroflexin OS=Homo sapiens PE=2 SV=1	27.6596	7	11	6	329	36.327	9.01	102.4	106.8	103.1	100.8	92.6	94.3	104.1	95.9	1.08551	0.045013
Q05DB4	HEBP2	HEBP2 protein (Fragment) OS=Homo sapiens GN=HEBP2 PE=2 SV=1	52.8037	8	15	8	214	24.014	5.38	104.6	106.8	100.9	90.2	99.3	98.2	104.1	95.9	1.08551	0.0703181
Q5VZK9	CARMIL1	F-actin-uncapping protein LRRC16A OS=Homo sapiens GN=CARMIL1 PE=1 SV=1	3.57403	3	5	3	1371	151.462	7.85	103.7	104.9	103.7	93.6	101.7	92.4	104.1	95.9	1.08551	0.049734
A8K3S1		Glucosamine-6-phosphate isomerase OS=Homo sapiens PE=2 SV=1	62.2837	12	28	8	289	32.658	6.92	104.4	105.3	102.6	93.8	97.5	96.4	104.1	95.9	1.08551	0.00375223
Q5T5C7	SARS	Serine--tRNA ligase, cytoplasmic OS=Homo sapiens GN=SARS PE=1 SV=1	39.9254	16	28	16	536	61.274	7.06	102.2	105.4	104.6	100.2	94.8	92.7	104.067	95.9	1.08516	0.028356
O43808	SLC25A17	Peroxisomal membrane protein PMP34 OS=Homo sapiens GN=SLC25A17 PE=1 SV=1	8.46906	2	2	2	307	34.545	10.08	104.2	106.4	101.6	97.5	95.1	95.1	104.067	95.9	1.08516	0.00698386
Q86U44	METTL3	N6-adenosine-methyltransferase 70 kDa subunit OS=Homo sapiens GN=METTL3 PE=1 SV=2	23.6207	9	11	9	580	64.433	6.42	102.3	106.3	103.6	95.1	95.8	96.8	104.067	95.9	1.08516	0.0030708
Q12965	MYO1E	Unconventional myosin-Ie OS=Homo sapiens GN=MYO1E PE=1 SV=2	17.7798	15	18	14	1108	126.982	8.92	103.2	105	104	92.1	97.6	98	104.067	95.9	1.08516	0.0143964
Q96ST8	CEP89	Centrosomal protein of 89 kDa OS=Homo sapiens GN=CEP89 PE=1 SV=3	1.14943	1	1	1	783	89.534	6.8	101	104.7	106.5	92	95.2	100.5	104.067	95.9	1.08516	0.0509247
A8K646		cDNA FLJ75699, highly similar to Homo sapiens osteoclast stimulating factor 1 (OSTF1), mRNA OS=Homo sapiens PE=2 SV=1	29.9065	4	6	4	214	23.7	5.68	106	102.4	103.9	93.7	95	99.1	104.1	95.9333	1.08513	0.013433
A0A109W0K0	HLA-A	MHC class I antigen (Fragment) OS=Homo sapiens GN=HLA-A PE=3 SV=1	44.1989	7	16	2	181	21.115	7.58	107.3	99.5	105.5	95.4	95.1	97.3	104.1	95.9333	1.08513	0.0292554
B4E1U9		cDNA FLJ54776, highly similar to Cell division control protein 42 homolog OS=Homo sapiens PE=2 SV=1	35.5932	7	28	6	236	26.511	7.59	106.1	103.8	102.4	94.1	98	95.7	104.1	95.9333	1.08513	0.00641246
A0A024R0X0	AP1GBP1	AP1 gamma subunit binding protein 1, isoform CRA_d OS=Homo sapiens GN=AP1GBP1 PE=4 SV=1	0.684932	1	1	1	1314	140.552	5.03	106.2	102.2	103.7	102.5	89.9	95.3	104.033	95.9	1.08481	0.101034
P23258	TUBG1	Tubulin gamma-1 chain OS=Homo sapiens GN=TUBG1 PE=1 SV=2	42.7938	11	16	11	451	51.138	6.14	101.9	102.7	107.6	93.6	98.3	95.9	104.067	95.9333	1.08478	0.0221267
Q5VUC7	NMT2	Glycylpeptide N-tetradecanoyltransferase OS=Homo sapiens GN=NMT2 PE=3 SV=1	12.0983	5	11	1	529	60.341	7.42	102.3	108.4	101.5	93.3	97.6	96.9	104.067	95.9333	1.08478	0.0333843
A0A024R454	CPS1	Carbamoyl-phosphate synthetase 1, mitochondrial, isoform CRA_a OS=Homo sapiens GN=CPS1 PE=3 SV=1	8.2	10	15	8	1500	164.835	6.74	100.3	109.9	102	97.7	94	96.1	104.067	95.9333	1.08478	0.060971
Q96KP4	CNDP2	Cytosolic non-specific dipeptidase OS=Homo sapiens GN=CNDP2 PE=1 SV=2	68.6316	22	72	22	475	52.845	5.97	105.4	105.3	101.5	93.8	98.7	95.3	104.067	95.9333	1.08478	0.0136886
Q05086	UBE3A	Ubiquitin-protein ligase E3A OS=Homo sapiens GN=UBE3A PE=1 SV=4	19.6571	13	15	13	875	100.623	5.22	101.8	106.6	103.8	94.1	99.5	94.2	104.067	95.9333	1.08478	0.0228628
Q96S99	PLEKHF1	Pleckstrin homology domain-containing family F member 1 OS=Homo sapiens GN=PLEKHF1 PE=1 SV=3	8.24373	2	2	2	279	31.175	8.24	97.6	117.1	97.5	91.5	111.8	84.5	104.067	95.9333	1.08478	0.480394
Q6IB24	PDE6D	PDE6D protein OS=Homo sapiens GN=PDE6D PE=2 SV=1	8	1	1	1	150	17.409	5.67	94.4	109.6	108.2	92.5	92.1	103.2	104.067	95.9333	1.08478	0.250752
L0R8F8	MIEF1	MIEF1 upstream open reading frame protein OS=Homo sapiens GN=MIEF1 PE=3 SV=1	11.4286	1	1	1	70	8.44	10.58	105.5	103.4	103.3	92.5	101.5	93.8	104.067	95.9333	1.08478	0.0485192
A0A090N8Q3	C7orf21	Chromosome 7 open reading frame 21 OS=Homo sapiens GN=C7orf21 PE=4 SV=1	15.8537	2	4	2	246	26.245	5.72	104	109.2	98.9	95.8	93.4	98.6	104.033	95.9333	1.08443	0.0718771
Q8NFG4	FLCN	Folliculin OS=Homo sapiens GN=FLCN PE=1 SV=1	2.41796	1	1	1	579	64.432	6.23	109.8	107.8	94.5	87.2	102.5	98.1	104.033	95.9333	1.08443	0.287843
Q5JU85	IQSEC2	IQ motif and SEC7 domain-containing protein 2 OS=Homo sapiens GN=IQSEC2 PE=1 SV=1	0.879567	1	1	1	1478	161.637	8.56	100.7	111.5	100	86	102.3	99.6	104.067	95.9667	1.0844	0.265902
O60488	ACSL4	Long-chain-fatty-acid--CoA ligase 4 OS=Homo sapiens GN=ACSL4 PE=1 SV=2	41.0689	21	45	19	711	79.137	8.38	105.4	104	102.7	99.6	95.7	92.6	104.033	95.9667	1.08406	0.0205217
D9YZV5	TPM1	Tropomyosin 1 (Alpha) isoform 4 OS=Homo sapiens GN=TPM1 PE=3 SV=1	41.1972	14	46	1	284	32.856	4.78	107.3	99.9	104.9	91.5	101.3	95.1	104.033	95.9667	1.08406	0.0883983
Q53H82	LACTB2	Endoribonuclease LACTB2 OS=Homo sapiens GN=LACTB2 PE=1 SV=2	27.0833	6	9	6	288	32.785	6.8	101.7	108.5	101.9	93.4	96	98.5	104.033	95.9667	1.08406	0.0393605
Q6NTF9	RHBDD2	Rhomboid domain-containing protein 2 OS=Homo sapiens GN=RHBDD2 PE=2 SV=2	4.3956	1	1	1	364	39.177	9.32	89.9	109.5	112.7	107.2	94.5	86.2	104.033	95.9667	1.08406	0.438513
B2RDH6		cDNA, FLJ96613, highly similar to Homo sapiens vacuolar protein sorting 33A (yeast) (VPS33A), mRNA OS=Homo sapiens PE=2 SV=1	7.21477	4	4	4	596	67.587	7.08	107.9	103.2	101	95.1	95.2	97.6	104.033	95.9667	1.08406	0.0212318
Q15172	PPP2R5A	Serine/threonine-protein phosphatase 2A 56 kDa regulatory subunit alpha isoform OS=Homo sapiens GN=PPP2R5A PE=1 SV=1	9.25926	3	3	3	486	56.158	6.71	118.4	98.6	95	91.8	97	99.1	104	95.9667	1.08371	0.349623
B4DQP9		cDNA FLJ54803, highly similar to Cyclin-dependent kinase inhibitor 1 OS=Homo sapiens PE=2 SV=1	6.06061	1	1	1	198	21.895	8.6	104.4	101.6	106	97.7	90.4	99.8	104	95.9667	1.08371	0.0619537
H3BM74	NUB1	NEDD8 ultimate buster 1 OS=Homo sapiens GN=NUB1 PE=1 SV=1	1.87793	1	1	1	639	73.296	6.57	102.2	103	106.9	93.9	95	99.1	104.033	96	1.08368	0.0201028
Q5T9A4	ATAD3B	ATPase family AAA domain-containing protein 3B OS=Homo sapiens GN=ATAD3B PE=1 SV=1	42.284	19	32	5	648	72.527	9.2	100.8	100.2	111	95.1	96.5	96.4	104	96	1.08333	0.0862739
E5KN59		Peptidyl-prolyl cis-trans isomerase D OS=Homo sapiens PE=4 SV=1	54.5946	17	26	16	370	40.738	7.21	106.7	104.5	100.8	91.4	99.7	96.9	104	96	1.08333	0.055194
M0QYZ2	AP2S1	AP-2 complex subunit sigma OS=Homo sapiens GN=AP2S1 PE=1 SV=1	24.6835	4	11	4	158	18.917	7.81	102.7	108.4	100.9	95.2	97.4	95.4	104	96	1.08333	0.0277954
Q8WVJ2	NUDCD2	NudC domain-containing protein 2 OS=Homo sapiens GN=NUDCD2 PE=1 SV=1	35.6688	4	8	4	157	17.665	5.07	103.3	103.7	105	90.2	94.6	103.2	104	96	1.08333	0.106392
B2RDN3	NUBP2	Cytosolic Fe-S cluster assembly factor NUBP2 OS=Homo sapiens GN=NUBP2 PE=2 SV=1	36.5314	8	10	8	271	28.865	5.83	104	103.9	104.1	89.2	100.4	98.4	104	96	1.08333	0.0811893
Q12792	TWF1	Twinfilin-1 OS=Homo sapiens GN=TWF1 PE=1 SV=3	50	14	25	11	350	40.258	6.96	103.1	104.7	104.1	96.8	95.6	95.6	103.967	96	1.08299	0.000204398
Q86W92	PPFIBP1	Liprin-beta-1 OS=Homo sapiens GN=PPFIBP1 PE=1 SV=2	32.4431	21	31	16	1011	113.952	5.55	101.9	104.3	105.7	95.1	99	93.9	103.967	96	1.08299	0.0137162
P30626	SRI	Sorcin OS=Homo sapiens GN=SRI PE=1 SV=1	47.4747	7	12	7	198	21.662	5.59	104.6	103.9	103.4	97.8	94.5	95.7	103.967	96	1.08299	0.0014786
Q13707	ACTA2	ACTA2 protein (Fragment) OS=Homo sapiens GN=ACTA2 PE=3 SV=1	42.7273	14	254	3	330	36.783	5.35	104.5	106.6	100.8	100.7	95.2	92.2	103.967	96.0333	1.08261	0.0579199
H0YIC4	CS	Citrate synthase (Fragment) OS=Homo sapiens GN=CS PE=1 SV=1	46.3415	6	27	1	123	14.114	9.57	98.2	110	103.7	100.7	95.5	91.9	103.967	96.0333	1.08261	0.136024
Q5T6V5	C9orf64	UPF0553 protein C9orf64 OS=Homo sapiens GN=C9orf64 PE=1 SV=1	39.8827	12	14	12	341	39.004	5.88	105.4	106.4	100.1	94.8	93.7	99.6	103.967	96.0333	1.08261	0.0408656
E9PN70	TRAPPC4	Trafficking protein particle complex subunit 4 OS=Homo sapiens GN=TRAPPC4 PE=1 SV=1	12.0623	2	4	2	257	28.799	8.51	105.6	102.3	104	97.6	93.6	96.9	103.967	96.0333	1.08261	0.0070295
D3DR24	EXT2	Exostoses (Multiple) 2, isoform CRA_a OS=Homo sapiens GN=EXT2 PE=4 SV=1	1.91518	1	1	1	731	83.664	6.16	105.3	99.9	106.6	89.9	114.5	83.7	103.933	96.0333	1.08226	0.457926
D0W033	HLA-A	MHC class I antigen (Fragment) OS=Homo sapiens GN=HLA-A PE=3 SV=1	23.0769	4	7	1	273	31.573	5.94	112.4	99.2	100.3	98.6	95.3	94.3	103.967	96.0667	1.08223	0.148668
Q9HB90	RRAGC	Ras-related GTP-binding protein C OS=Homo sapiens GN=RRAGC PE=1 SV=1	29.8246	9	11	9	399	44.196	5.1	105.5	104.9	101.5	96.3	93.6	98.3	103.967	96.0667	1.08223	0.0128387
Q59FZ4		Serine/threonine kinase 4 variant (Fragment) OS=Homo sapiens PE=2 SV=1	15.4599	6	9	1	511	57.844	5.16	107.3	104.9	99.7	91.3	101.8	95.1	103.967	96.0667	1.08223	0.106255
B3KSM6		cDNA FLJ36606 fis, clone TRACH2015654, highly similar to HEAT SHOCK 70 kDa PROTEIN 6 OS=Homo sapiens PE=2 SV=1	19.5956	13	72	1	643	70.928	6.14	104.2	98.3	109.4	93.7	100.1	94.4	103.967	96.0667	1.08223	0.105707
O60826	CCDC22	Coiled-coil domain-containing protein 22 OS=Homo sapiens GN=CCDC22 PE=1 SV=1	17.2249	7	8	7	627	70.712	6.74	101	103.3	107.4	90.5	101	96.6	103.9	96.0333	1.08192	0.09252
O43491	EPB41L2	Band 4.1-like protein 2 OS=Homo sapiens GN=EPB41L2 PE=1 SV=1	50.0498	34	64	34	1005	112.519	5.44	105.2	102.2	104.4	92.3	97.1	98.8	103.933	96.0667	1.08189	0.0213731
A0A140VJW3	SUSD2	Sushi domain containing 2, isoform CRA_a OS=Homo sapiens GN=SUSD2 PE=2 SV=1	42.0925	21	45	21	822	90.15	6.28	104.6	106.7	100.5	101.5	94.3	92.4	103.933	96.0667	1.08189	0.076623
Q01970	PLCB3	1-phosphatidylinositol 4,5-bisphosphate phosphodiesterase beta-3 OS=Homo sapiens GN=PLCB3 PE=1 SV=2	5.83468	4	4	4	1234	138.713	5.9	97.3	106.4	108.1	98	97.5	92.7	103.933	96.0667	1.08189	0.104203
Q8IW35	CEP97	Centrosomal protein of 97 kDa OS=Homo sapiens GN=CEP97 PE=1 SV=1	3.58382	2	3	2	865	96.921	5.02	105.6	105.1	101.1	89.3	99.8	99.1	103.933	96.0667	1.08189	0.0991097
Q9BRJ7	NUDT16L1	Tudor-interacting repair regulator protein OS=Homo sapiens GN=NUDT16L1 PE=1 SV=1	21.327	4	5	3	211	23.323	8.91	99	110.4	102.4	95.3	101.8	91.1	103.933	96.0667	1.08189	0.161994
Q86WV7	CCDC43	CCDC43 protein OS=Homo sapiens GN=CCDC43 PE=1 SV=1	4.84581	1	1	1	227	25.548	4.92	106.2	97.4	108.2	94.3	92.8	101.1	103.933	96.0667	1.08189	0.133417
Q4J6C6	PREPL	Prolyl endopeptidase-like OS=Homo sapiens GN=PREPL PE=1 SV=1	17.4691	9	10	9	727	83.873	6.38	107.6	103.9	100.4	92.3	99.4	96.6	103.967	96.1	1.08186	0.0549459
B4DW52		cDNA FLJ55253, highly similar to Actin, cytoplasmic 1 OS=Homo sapiens PE=2 SV=1	76.3689	24	666	2	347	38.608	5.35	104.9	103.2	103.6	97.2	94.7	96.3	103.9	96.0667	1.08154	0.000931951
Q9NUY8	TBC1D23	TBC1 domain family member 23 OS=Homo sapiens GN=TBC1D23 PE=1 SV=3	7.4392	3	3	3	699	78.272	5.41	103.2	106.9	101.6	89.6	100.7	97.9	103.9	96.0667	1.08154	0.100618
P15529	CD46	Membrane cofactor protein OS=Homo sapiens GN=CD46 PE=1 SV=3	14.2857	6	7	6	392	43.719	6.74	105	100.8	105.9	101.4	93.9	92.9	103.9	96.0667	1.08154	0.0653739
M0R226	MRPL34	39S ribosomal protein L34, mitochondrial OS=Homo sapiens GN=MRPL34 PE=1 SV=1	11.9565	2	3	2	184	19.79	12.12	106.1	104.4	101.3	97.6	94.9	95.8	103.933	96.1	1.08151	0.00831603
A0A024R911	XPR1	Xenotropic and polytropic retrovirus receptor, isoform CRA_a OS=Homo sapiens GN=XPR1 PE=4 SV=1	2.29885	1	2	1	696	81.483	8.44	97	109.2	105.6	92.7	95.7	99.9	103.933	96.1	1.08151	0.134087
Q6PGP7	TTC37	Tetratricopeptide repeat protein 37 OS=Homo sapiens GN=TTC37 PE=1 SV=1	12.3402	13	16	13	1564	175.375	7.53	104.3	104.7	102.7	94.6	97.6	96.1	103.9	96.1	1.08117	0.00181609
A0A0A0MTH3	ILK	Integrin-linked protein kinase OS=Homo sapiens GN=ILK PE=1 SV=1	30.0207	11	27	11	483	54.577	7.97	105.9	103.6	102.2	93.3	99.7	95.3	103.9	96.1	1.08117	0.0230867
Q9GZN8	C20orf27	UPF0687 protein C20orf27 OS=Homo sapiens GN=C20orf27 PE=1 SV=3	41.954	4	5	4	174	19.279	6.84	103.9	104	103.8	85.7	95.9	106.7	103.9	96.1	1.08117	0.267701
P53618	COPB1	Coatomer subunit beta OS=Homo sapiens GN=COPB1 PE=1 SV=3	54.1448	38	81	38	953	107.074	6.05	102.8	104.3	104.5	95.2	98.6	94.5	103.867	96.1	1.08082	0.00484085
A0A024RB87	RAP1B	RAP1B, member of RAS oncogene family, isoform CRA_a OS=Homo sapiens GN=RAP1B PE=4 SV=1	69.0217	10	32	5	184	20.812	5.78	107.1	100.4	104.1	95.4	95.9	97	103.867	96.1	1.08082	0.0176283
B2RAD8		cDNA, FLJ94852, highly similar to Homo sapiens eukaryotic translation initiation factor 2C, 1 (EIF2C1), mRNA OS=Homo sapiens PE=2 SV=1	9.45158	6	9	2	857	97.182	9.16	118.8	86.3	106.5	82.7	110.7	94.9	103.867	96.1	1.08082	0.567084
Q9UHR4	BAIAP2L1	Brain-specific angiogenesis inhibitor 1-associated protein 2-like protein 1 OS=Homo sapiens GN=BAIAP2L1 PE=1 SV=2	53.0333	19	32	19	511	56.847	8.68	106.5	101.9	103.3	97.1	96.6	94.7	103.9	96.1333	1.08079	0.00735327
O14579	COPE	Coatomer subunit epsilon OS=Homo sapiens GN=COPE PE=1 SV=3	61.039	11	28	11	308	34.46	5.12	101.5	105.6	104.5	95.1	98	95.3	103.867	96.1333	1.08044	0.00739859
A0A024R397	PANX1	Pannexin OS=Homo sapiens GN=PANX1 PE=3 SV=1	26.7606	6	7	6	426	48.019	6.01	103.6	105	102.9	98.7	95.4	94.3	103.833	96.1333	1.0801	0.00618132
A0A024R0H2	MRPS12	Mitochondrial ribosomal protein S12, isoform CRA_a OS=Homo sapiens GN=MRPS12 PE=3 SV=1	18.1159	1	2	1	138	15.163	10.29	105.3	102	104.1	105.7	96.9	85.8	103.8	96.1333	1.07975	0.259343
O75369	FLNB	Filamin-B OS=Homo sapiens GN=FLNB PE=1 SV=2	76.7871	142	565	134	2602	277.99	5.73	103.5	102.3	105.7	101.4	94.1	93	103.833	96.1667	1.07972	0.0529328
Q15366	PCBP2	Poly(rC)-binding protein 2 OS=Homo sapiens GN=PCBP2 PE=1 SV=1	60	14	64	6	365	38.556	6.79	100.9	104.9	105.7	98.2	100.6	89.7	103.833	96.1667	1.07972	0.101905
P84085	ARF5	ADP-ribosylation factor 5 OS=Homo sapiens GN=ARF5 PE=1 SV=2	60.5556	10	43	5	180	20.517	6.79	101.3	104.6	105.6	95.5	95.9	97.1	103.833	96.1667	1.07972	0.00520903
D3DNI2	PFN2	Profilin (Fragment) OS=Homo sapiens GN=PFN2 PE=3 SV=1	21.2575	8	23	4	334	34.922	10.29	107.4	103.2	100.9	90.8	95.5	102.2	103.833	96.1667	1.07972	0.114922
P31751	AKT2	RAC-beta serine/threonine-protein kinase OS=Homo sapiens GN=AKT2 PE=1 SV=2	42.2037	17	27	13	481	55.733	6.37	103.9	104.2	103.4	93.2	98.3	97	103.833	96.1667	1.07972	0.00774242
A0A024QZT2	EXOC2	Exocyst complex component 2, isoform CRA_a OS=Homo sapiens GN=EXOC2 PE=4 SV=1	8.65801	6	10	6	924	104	6.9	101.1	106.3	104.1	97.1	97.7	93.7	103.833	96.1667	1.07972	0.0172264
Q8IYI6	EXOC8	Exocyst complex component 8 OS=Homo sapiens GN=EXOC8 PE=1 SV=2	13.1034	6	7	6	725	81.747	5.49	101	106	104.5	95.5	95.7	97.3	103.833	96.1667	1.07972	0.00845752
A0A0K0K1J9	HEL-S-98	Epididymis secretory protein Li 98 OS=Homo sapiens GN=HEL-S-98 PE=2 SV=1	1.9084	1	1	1	786	87.871	7.43	106.6	104.1	100.8	99.9	89.1	99.5	103.833	96.1667	1.07972	0.12172
Q9NS87	KIF15	Kinesin-like protein KIF15 OS=Homo sapiens GN=KIF15 PE=1 SV=1	5.11527	5	5	5	1388	160.061	6	105.7	101.8	104	92.2	99.4	96.9	103.833	96.1667	1.07972	0.0328035
P13804	ETFA	Electron transfer flavoprotein subunit alpha, mitochondrial OS=Homo sapiens GN=ETFA PE=1 SV=1	59.1592	14	36	14	333	35.058	8.38	101.9	106.8	102.8	102.1	94.1	92.4	103.833	96.2	1.07935	0.0848086
Q9NPJ3	ACOT13	Acyl-coenzyme A thioesterase 13 OS=Homo sapiens GN=ACOT13 PE=1 SV=1	62.1429	5	8	5	140	14.951	9.14	103.7	107.2	100.6	98.8	92.5	97.3	103.833	96.2	1.07935	0.0470562
I1VE18	SEC22B	SEC22 vesicle trafficking protein B (Fragment) OS=Homo sapiens GN=SEC22B PE=4 SV=1	37.7358	2	5	2	53	6.119	4.94	100	103.1	108.4	111.4	90	87.2	103.833	96.2	1.07935	0.395459
O95363	FARS2	Phenylalanine--tRNA ligase, mitochondrial OS=Homo sapiens GN=FARS2 PE=1 SV=1	2.88248	1	1	1	451	52.324	7.46	94.9	107.2	109.4	109.6	106.6	72.4	103.833	96.2	1.07935	0.581801
A0A024R529	DAK	Dihydroxyacetone kinase 2 homolog (Yeast), isoform CRA_a OS=Homo sapiens GN=DAK PE=4 SV=1	33.3913	14	22	14	575	58.94	7.49	102.5	104.9	104	95.3	98.1	95.2	103.8	96.2	1.079	0.00299367
A0A024R915	ACBD6	Acyl-Coenzyme A binding domain containing 6, isoform CRA_a OS=Homo sapiens GN=ACBD6 PE=4 SV=1	6.73759	1	1	1	282	31.131	5.11	109.9	104.5	97	98.6	94.8	95.2	103.8	96.2	1.079	0.125247
Q71U36	TUBA1A	Tubulin alpha-1A chain OS=Homo sapiens GN=TUBA1A PE=1 SV=1	72.5055	27	365	2	451	50.104	5.06	110.9	90.3	110.2	88.2	108	92.4	103.8	96.2	1.079	0.448245
Q9NQC3	RTN4	Reticulon-4 OS=Homo sapiens GN=RTN4 PE=1 SV=2	13.3389	9	95	1	1192	129.851	4.5	100.7	103.1	107.6	97	95.3	96.3	103.8	96.2	1.079	0.0217538
A0A140VJE8	AP2B1	AP complex subunit beta OS=Homo sapiens GN=AP2B1 PE=2 SV=1	42.6919	36	73	6	951	105.625	5.34	105.9	104.6	100.9	96.2	98.2	94.2	103.8	96.2	1.079	0.0158829
A8K5U9		cDNA FLJ75056, highly similar to Homo sapiens phosphatidylinositol binding clathrin assembly protein (PICALM), mRNA OS=Homo sapiens PE=2 SV=1	27.6074	10	23	10	652	70.711	7.62	105.5	103.3	102.6	99.6	94.6	94.4	103.8	96.2	1.079	0.0164781
A0A0S2Z5U6	PYCR2	Pyrroline-5-carboxylate reductase (Fragment) OS=Homo sapiens GN=PYCR2 PE=2 SV=1	38.75	9	24	8	320	33.616	7.77	99.3	107.1	105	100.6	96.1	91.9	103.8	96.2	1.079	0.0908047
P51553	IDH3G	Isocitrate dehydrogenase [NAD] subunit gamma, mitochondrial OS=Homo sapiens GN=IDH3G PE=1 SV=1	31.8066	7	10	7	393	42.767	8.5	102.1	105.8	103.5	94.5	100	94.1	103.8	96.2	1.079	0.0254968
A0A024RCJ8	hCG_1821276	HCG1821276, isoform CRA_a OS=Homo sapiens GN=hCG_1821276 PE=4 SV=1	8.15661	2	2	2	613	67.902	5.4	107.4	96.1	107.9	92.4	94.4	101.8	103.8	96.2	1.079	0.188337
B2R9K8		cDNA, FLJ94440, highly similar to Homo sapiens chaperonin containing TCP1, subunit 6A (zeta 1)(CCT6A), mRNA OS=Homo sapiens PE=2 SV=1	76.4595	30	110	30	531	57.93	6.8	105.1	101.9	104.3	93.4	97.5	97.7	103.767	96.2	1.07866	0.0112234
Q92905	COPS5	COP9 signalosome complex subunit 5 OS=Homo sapiens GN=COPS5 PE=1 SV=4	47.006	11	20	11	334	37.555	6.54	104.3	105.2	101.8	93.6	99.4	95.6	103.767	96.2	1.07866	0.0188112
P62253	UBE2G1	Ubiquitin-conjugating enzyme E2 G1 OS=Homo sapiens GN=UBE2G1 PE=1 SV=3	38.8235	5	6	5	170	19.497	5.3	105.3	102.7	103.3	87.5	99.1	102	103.767	96.2	1.07866	0.16789
A0A024R6F4	NUMB	Numb homolog (Drosophila), isoform CRA_d OS=Homo sapiens GN=NUMB PE=4 SV=1	3.68664	1	1	1	651	70.759	8.51	107.3	109.9	94.1	90.6	96.5	101.5	103.767	96.2	1.07866	0.263269
A4UCT0		Fructose-bisphosphate aldolase (Fragment) OS=Homo sapiens PE=2 SV=1	86.8852	8	115	1	122	13.394	6.77	101.4	104.8	105.2	96.9	93	98.8	103.8	96.2333	1.07863	0.0223463
A0A059QFD5	COX2	Cytochrome c oxidase subunit 2 OS=Homo sapiens GN=COX2 PE=3 SV=1	18.9427	4	15	1	227	25.625	4.84	99.8	111.6	100	90.7	95	103	103.8	96.2333	1.07863	0.227321
J3KMZ9	LDLR	Low-density lipoprotein receptor (Fragment) OS=Homo sapiens GN=LDLR PE=1 SV=1	4.65608	3	5	3	945	104.605	5.27	105.5	105.1	100.8	99.2	98.3	91.2	103.8	96.2333	1.07863	0.0619396
Q8TDZ2	MICAL1	[F-actin]-methionine sulfoxide oxidase MICAL1 OS=Homo sapiens GN=MICAL1 PE=1 SV=2	6.65417	5	8	5	1067	117.801	6.4	99.1	108.8	103.5	87.6	101.5	99.6	103.8	96.2333	1.07863	0.217634
P04899	GNAI2	Guanine nucleotide-binding protein G(i) subunit alpha-2 OS=Homo sapiens GN=GNAI2 PE=1 SV=3	56.338	14	53	9	355	40.425	5.54	106.7	101.3	103.3	98.6	95.8	94.3	103.767	96.2333	1.07828	0.0202419
O60271	SPAG9	C-Jun-amino-terminal kinase-interacting protein 4 OS=Homo sapiens GN=SPAG9 PE=1 SV=4	37.3959	34	53	34	1321	146.115	5.15	104	103.3	104	94.8	97.6	96.3	103.767	96.2333	1.07828	0.000863042
Q13620	CUL4B	Cullin-4B OS=Homo sapiens GN=CUL4B PE=1 SV=4	28.4775	23	39	14	913	103.916	7.37	103.7	105.2	102.4	96.1	98.1	94.5	103.767	96.2333	1.07828	0.00464365
Q9Y6I3	EPN1	Epsin-1 OS=Homo sapiens GN=EPN1 PE=1 SV=2	20.6597	8	15	8	576	60.256	4.83	103.6	104.4	103.3	96.8	98.1	93.8	103.767	96.2333	1.07828	0.00459522
Q68CZ2	TNS3	Tensin-3 OS=Homo sapiens GN=TNS3 PE=1 SV=2	13.9792	13	18	13	1445	155.169	6.81	104.6	103.8	102.9	97.5	96.4	94.8	103.767	96.2333	1.07828	0.0012367
O15498	YKT6	Synaptobrevin homolog YKT6 OS=Homo sapiens GN=YKT6 PE=1 SV=1	47.9798	8	18	8	198	22.403	6.92	105.4	103.9	102	93.7	99.5	95.5	103.767	96.2333	1.07828	0.0189087
Q969S3	ZNF622	Zinc finger protein 622 OS=Homo sapiens GN=ZNF622 PE=1 SV=1	10.2725	3	4	3	477	54.237	6.15	96.2	108	107.1	92.9	104.3	91.5	103.767	96.2333	1.07828	0.246264
Q9NPE2	NGRN	Neugrin OS=Homo sapiens GN=NGRN PE=1 SV=2	4.46735	1	1	1	291	32.388	9.1	100.3	109.2	101.8	96.3	96.9	95.5	103.767	96.2333	1.07828	0.0535837
P41252	IARS	Isoleucine--tRNA ligase, cytoplasmic OS=Homo sapiens GN=IARS PE=1 SV=2	39.6989	38	96	38	1262	144.406	6.15	102.4	104.8	104.1	97.9	95.7	95.1	103.767	96.2333	1.07828	0.00246146
A0A140VK83	PPP1R7	Protein phosphatase 1, regulatory subunit 7, isoform CRA_b OS=Homo sapiens GN=PPP1R7 PE=2 SV=1	34.7222	10	18	10	360	41.539	4.91	103.4	104	103.8	93.1	99.1	96.5	103.733	96.2333	1.07794	0.0126931
P41250	GARS	Glycine--tRNA ligase OS=Homo sapiens GN=GARS PE=1 SV=3	47.0907	28	72	28	739	83.113	7.03	102.1	106.4	102.8	100.9	94.1	93.8	103.767	96.2667	1.07791	0.0485606
O43252	PAPSS1	Bifunctional 3'-phosphoadenosine 5'-phosphosulfate synthase 1 OS=Homo sapiens GN=PAPSS1 PE=1 SV=2	28.5256	14	19	13	624	70.788	6.86	103.2	106.9	101.1	91.9	97.8	99.1	103.733	96.2667	1.07756	0.0554272
V9HWB8	HEL-S-30	Pyruvate kinase OS=Homo sapiens GN=HEL-S-30 PE=1 SV=1	77.0245	40	296	5	531	57.9	7.84	109.8	101.9	99.5	87.7	98.5	102.6	103.733	96.2667	1.07756	0.240728
Q9BU89	DOHH	Deoxyhypusine hydroxylase OS=Homo sapiens GN=DOHH PE=1 SV=1	35.7616	5	6	5	302	32.883	4.83	104.8	104.9	101.5	96.1	95.3	97.4	103.733	96.2667	1.07756	0.00422657
Q9BY89	KIAA1671	Uncharacterized protein KIAA1671 OS=Homo sapiens GN=KIAA1671 PE=1 SV=2	9.13621	10	12	10	1806	196.59	8.47	98	112.4	100.8	92.6	102.3	93.9	103.733	96.2667	1.07756	0.235648
Q56VL3	OCIAD2	OCIA domain-containing protein 2 OS=Homo sapiens GN=OCIAD2 PE=1 SV=1	40.2597	6	12	6	154	16.943	9.03	106.8	103.6	100.8	96	96.2	96.6	103.733	96.2667	1.07756	0.0127911
Q7Z7E8	UBE2Q1	Ubiquitin-conjugating enzyme E2 Q1 OS=Homo sapiens GN=UBE2Q1 PE=1 SV=1	8.29384	3	5	3	422	46.098	5.1	106.2	105	100	97.4	92.8	98.6	103.733	96.2667	1.07756	0.0450844
K7EMV4	ELOF1	Transcription elongation factor 1 homolog OS=Homo sapiens GN=ELOF1 PE=1 SV=1	15	1	1	1	120	13.264	8.85	106.6	100.4	104.2	96.5	95.8	96.5	103.733	96.2667	1.07756	0.0148206
Q8NG31	KNL1	Kinetochore scaffold 1 OS=Homo sapiens GN=KNL1 PE=1 SV=3	1.06746	2	2	2	2342	265.224	5.47	86.6	85.3	139.3	80.2	111.6	97	103.733	96.2667	1.07756	0.72742
A0A024R6D1	NEK9	NIMA (Never in mitosis gene a)-related kinase 9, isoform CRA_a OS=Homo sapiens GN=NEK9 PE=4 SV=1	2.75792	2	5	2	979	107.081	5.73	104.3	106.5	100.3	89.3	100.4	99.1	103.7	96.2667	1.07722	0.132674
Q59FD4		Hexokinase 1 isoform HKI variant (Fragment) OS=Homo sapiens PE=2 SV=1	42.8872	37	66	33	949	105.737	6.84	105.1	106.8	99.3	96.4	95.9	96.6	103.733	96.3	1.07719	0.0310682
A0A024R9I0	ATP6V1C1	V-type proton ATPase subunit C OS=Homo sapiens GN=ATP6V1C1 PE=2 SV=1	33.2461	12	17	12	382	43.914	7.46	102.8	105.6	102.6	97.9	95.6	95.3	103.667	96.2667	1.07687	0.00431819
P78344	EIF4G2	Eukaryotic translation initiation factor 4 gamma 2 OS=Homo sapiens GN=EIF4G2 PE=1 SV=1	47.6295	38	71	38	907	102.297	7.14	104.3	102.5	104.3	94.9	99.6	94.4	103.7	96.3	1.07684	0.0136885
Q15631	TSN	Translin OS=Homo sapiens GN=TSN PE=1 SV=1	27.6316	5	12	5	228	26.167	6.44	102.9	105	103.2	92	96.1	100.8	103.7	96.3	1.07684	0.0479014
P11234	RALB	Ras-related protein Ral-B OS=Homo sapiens GN=RALB PE=1 SV=1	53.3981	9	13	5	206	23.394	6.62	102.2	106	102.9	93.7	96.3	98.9	103.7	96.3	1.07684	0.0176734
O43920	NDUFS5	NADH dehydrogenase [ubiquinone] iron-sulfur protein 5 OS=Homo sapiens GN=NDUFS5 PE=1 SV=3	57.5472	6	12	6	106	12.509	9.14	102.9	106.5	101.7	98.8	95.8	94.3	103.7	96.3	1.07684	0.0194153
A0A024RBG7	NFYB	Nuclear transcription factor Y, beta, isoform CRA_c OS=Homo sapiens GN=NFYB PE=4 SV=1	16.4251	2	3	2	207	22.817	4.59	90.3	99	121.8	87.5	106.7	94.7	103.7	96.3	1.07684	0.535687
K4ENJ5		Beta actin (Fragment) OS=Homo sapiens PE=4 SV=1	56.701	5	95	1	97	11.015	5	100.7	103.7	106.6	93	90.9	105	103.667	96.3	1.0765	0.192908
Q16658	FSCN1	Fascin OS=Homo sapiens GN=FSCN1 PE=1 SV=3	68.9655	29	113	29	493	54.496	7.24	105.6	104.5	100.9	92	97.8	99.1	103.667	96.3	1.0765	0.0473635
P0DP23	CALM1	Calmodulin-1 OS=Homo sapiens GN=CALM1 PE=1 SV=1	82.5503	10	86	8	149	16.827	4.22	104	103.2	103.8	98.2	91	99.7	103.667	96.3	1.0765	0.0523046
A0A0A0MQX1	MYO10	Unconventional myosin-X OS=Homo sapiens GN=MYO10 PE=1 SV=1	2.65829	4	5	4	2069	238.368	6.14	110.2	106.6	94.2	89.4	99	100.5	103.667	96.3	1.0765	0.284381
Q9UBF2	COPG2	Coatomer subunit gamma-2 OS=Homo sapiens GN=COPG2 PE=1 SV=1	20.6659	14	23	11	871	97.56	5.81	101.2	106.8	103.1	97.1	96	95.9	103.7	96.3333	1.07647	0.0120358
A0A024R006	FAM8A1	Family with sequence similarity 8, member A1, isoform CRA_a OS=Homo sapiens GN=FAM8A1 PE=4 SV=1	4.11622	1	1	1	413	44.095	7.21	110	107.3	93.8	97.5	91.1	100.4	103.7	96.3333	1.07647	0.266868
O14494	PLPP1	Phospholipid phosphatase 1 OS=Homo sapiens GN=PLPP1 PE=1 SV=1	3.52113	1	1	1	284	32.135	7.97	111.6	102.9	96.6	99.5	98.1	91.4	103.7	96.3333	1.07647	0.215837
A3FFS6	HLA-B	MHC class I antigen (Fragment) OS=Homo sapiens GN=HLA-B PE=3 SV=1	13.1868	1	1	1	91	10.436	5.91	109.6	104	97.5	95.9	89	104.1	103.7	96.3333	1.07647	0.258115
B7ZME8	FAM21A	FAM21A protein OS=Homo sapiens GN=FAM21A PE=2 SV=1	21.5152	15	19	15	1320	144.988	4.79	103.8	102.1	105.2	91.2	98.5	99.3	103.7	96.3333	1.07647	0.0540974
Q16577	PTI-1	Elongation factor 1-alpha 1 OS=Homo sapiens GN=PTI-1 PE=2 SV=1	42.2111	18	235	2	398	42.797	8.34	102.5	108	100.5	101.3	100.8	86.9	103.667	96.3333	1.07612	0.233096
F8VXU5	VPS29	Vacuolar protein sorting-associated protein 29 OS=Homo sapiens GN=VPS29 PE=1 SV=1	40.6542	8	16	8	214	23.965	8.18	104.1	104.6	102.3	95.4	95.4	98.2	103.667	96.3333	1.07612	0.00326196
A0A024R3A2	DCUN1D5	DCN1-like protein OS=Homo sapiens GN=DCUN1D5 PE=4 SV=1	37.5527	7	9	7	237	27.491	5.58	104.2	101.6	105.2	103.2	92.7	93.1	103.667	96.3333	1.07612	0.111241
A0A0S2Z497	PEX19	Peroxisomal biogenesis factor 19 isoform 1 (Fragment) OS=Homo sapiens GN=PEX19 PE=2 SV=1	27.4247	5	5	3	299	32.786	4.34	104.4	107.1	99.5	93.1	100.7	95.2	103.667	96.3333	1.07612	0.0820748
B2RCJ6		cDNA, FLJ96114, highly similar to Homo sapiens bromodomain and WD repeat domain containing 2 (BRWD2), mRNA OS=Homo sapiens PE=2 SV=1	10.3758	9	11	9	1224	136.69	6.92	105	106.1	99.9	95	103.6	90.4	103.667	96.3333	1.07612	0.16439
A0A024QZT9	NQO2	NAD(P)H dehydrogenase, quinone 2, isoform CRA_a OS=Homo sapiens GN=NQO2 PE=4 SV=1	24.2424	3	4	3	231	25.936	6.29	100.7	104.5	105.8	100.8	94.8	93.4	103.667	96.3333	1.07612	0.0552777
Q59FC3		G protein-coupled receptor kinase interactor 1 variant (Fragment) OS=Homo sapiens PE=2 SV=1	5.42636	3	4	3	774	85.847	7.09	100.8	104.7	105.5	96.9	95	97.1	103.667	96.3333	1.07612	0.0101273
D3DWK4	PYCRL	Pyrroline-5-carboxylate reductase OS=Homo sapiens GN=PYCRL PE=3 SV=1	14.6853	2	2	2	286	29.859	7.93	97.9	104.4	108.7	90.8	103.3	94.9	103.667	96.3333	1.07612	0.204023
O00154	ACOT7	Cytosolic acyl coenzyme A thioester hydrolase OS=Homo sapiens GN=ACOT7 PE=1 SV=3	47.8947	14	45	14	380	41.769	8.54	103.8	105	102.2	96.7	95.9	96.5	103.667	96.3667	1.07575	0.000991372
P48739	PITPNB	Phosphatidylinositol transfer protein beta isoform OS=Homo sapiens GN=PITPNB PE=1 SV=2	60.8856	13	21	10	271	31.52	6.87	109.4	103.4	98.2	90.4	99.4	99.3	103.667	96.3667	1.07575	0.172542
Q9H1I8	ASCC2	Activating signal cointegrator 1 complex subunit 2 OS=Homo sapiens GN=ASCC2 PE=1 SV=3	9.37913	5	5	5	757	86.306	5.16	106.4	102.6	102	89	99.5	100.6	103.667	96.3667	1.07575	0.137943
A0A024RB62	METTL1	tRNA (guanine-N(7)-)-methyltransferase OS=Homo sapiens GN=METTL1 PE=3 SV=1	26.2458	7	10	7	301	34.071	7.9	103.7	106.7	100.6	94.3	100	94.8	103.667	96.3667	1.07575	0.0449868
Q6MZT3	DKFZp686C1054	Putative uncharacterized protein DKFZp686C1054 OS=Homo sapiens GN=DKFZp686C1054 PE=2 SV=1	33.0296	12	18	12	439	48.46	8.92	101.3	105.3	104.4	97.4	96.6	95.1	103.667	96.3667	1.07575	0.00623211
E9PL71	EEF1D	Elongation factor 1-delta (Fragment) OS=Homo sapiens GN=EEF1D PE=1 SV=1	55.615	10	38	1	187	20.806	5.01	98.4	98.8	113.7	112.8	88	88.3	103.633	96.3667	1.07541	0.492777
Q9UPY5	SLC7A11	Cystine/glutamate transporter OS=Homo sapiens GN=SLC7A11 PE=1 SV=1	4.19162	2	2	2	501	55.387	9.19	100.1	105.5	105.3	109.2	92.1	87.8	103.633	96.3667	1.07541	0.343576
Q9Y678	COPG1	Coatomer subunit gamma-1 OS=Homo sapiens GN=COPG1 PE=1 SV=1	53.2037	34	72	31	874	97.655	5.47	104.6	104.5	101.7	95.4	98	95.7	103.6	96.3667	1.07506	0.00451087
Q9Y3F4	STRAP	Serine-threonine kinase receptor-associated protein OS=Homo sapiens GN=STRAP PE=1 SV=1	64.8571	16	31	16	350	38.414	5.12	104.3	102.4	104.2	95.8	95.4	98	103.633	96.4	1.07503	0.00206553
Q9NSV4	DIAPH3	Protein diaphanous homolog 3 OS=Homo sapiens GN=DIAPH3 PE=1 SV=4	3.35289	3	3	3	1193	136.839	7.03	80.6	87.9	142.4	80.9	114.3	94	103.633	96.4	1.07503	0.756527
B7Z4B6		cDNA FLJ61733, highly similar to Merlin OS=Homo sapiens PE=2 SV=1	8.98502	5	5	5	601	70.526	7.06	97.3	101.1	112.5	96.5	97.3	95.4	103.633	96.4	1.07503	0.190956
P53621	COPA	Coatomer subunit alpha OS=Homo sapiens GN=COPA PE=1 SV=2	60.049	57	126	57	1224	138.258	7.66	100	109.3	101.5	95	97.2	97	103.6	96.4	1.07469	0.0722411
P62495	ETF1	Eukaryotic peptide chain release factor subunit 1 OS=Homo sapiens GN=ETF1 PE=1 SV=3	64.0732	23	59	23	437	49	5.71	104.5	102.8	103.5	95.3	98.6	95.3	103.6	96.4	1.07469	0.00394865
Q7Z406	MYH14	Myosin-14 OS=Homo sapiens GN=MYH14 PE=1 SV=2	5.06266	11	38	2	1995	227.732	5.6	115.2	102.2	93.4	88.5	96.4	104.3	103.6	96.4	1.07469	0.408407
Q59GQ0		Actin related protein 2/3 complex subunit 1A variant (Fragment) OS=Homo sapiens PE=2 SV=1	36.6584	11	20	10	401	44.97	8.6	103.6	107.2	100	91.6	102.8	94.8	103.6	96.4	1.07469	0.140584
A0A024R892	LRRC8A	Leucine rich repeat containing 8 family, member A, isoform CRA_a OS=Homo sapiens GN=LRRC8A PE=4 SV=1	2.83951	2	2	1	810	94.139	7.94	100.6	99.5	110.7	91.5	90.6	107.1	103.6	96.4	1.07469	0.325761
Q8NBP0	TTC13	Tetratricopeptide repeat protein 13 OS=Homo sapiens GN=TTC13 PE=2 SV=3	3.60465	2	2	2	860	96.751	7.01	107.8	100.5	102.5	105	93.7	90.5	103.6	96.4	1.07469	0.21626
Q5VV89	MGST3	Microsomal glutathione S-transferase 3 OS=Homo sapiens GN=MGST3 PE=1 SV=1	19.2771	3	12	3	166	18.405	9.96	102.6	102.8	105.4	101.1	100.5	87.6	103.6	96.4	1.07469	0.184447
A0A087X266	TMEM120A	Transmembrane protein 120A OS=Homo sapiens GN=TMEM120A PE=1 SV=1	7.04607	2	2	2	369	42.865	8.43	115.6	102.8	92.4	88.3	103.4	97.5	103.6	96.4	1.07469	0.420056
B4DL54	CHURC1-FNTB	CHURC1-FNTB readthrough OS=Homo sapiens GN=CHURC1-FNTB PE=2 SV=1	1.69851	1	2	1	471	52.751	5.88	105.6	107.2	97.9	88.8	95.1	105.3	103.567	96.4	1.07434	0.269756
A0A140VKE9		Testis tissue sperm-binding protein Li 66n OS=Homo sapiens PE=2 SV=1	35.4232	13	25	6	638	71.412	5.2	106.5	101.1	103.2	94	97.5	97.8	103.6	96.4333	1.07432	0.0227096
O95684	FGFR1OP	FGFR1 oncogene partner OS=Homo sapiens GN=FGFR1OP PE=1 SV=1	15.7895	3	3	3	399	43.039	4.81	100	103.4	107.4	91.8	98	99.5	103.6	96.4333	1.07432	0.0874554
A0A024R8E4	C9orf32	Chromosome 9 open reading frame 32, isoform CRA_a OS=Homo sapiens GN=C9orf32 PE=4 SV=1	34.0807	5	8	5	223	25.371	5.52	105	101.8	103.9	92.7	97.6	99	103.567	96.4333	1.07397	0.0285173
Q04864	REL	Proto-oncogene c-Rel OS=Homo sapiens GN=REL PE=1 SV=1	1.77706	1	1	1	619	68.476	5.86	103.9	106	100.8	90.3	103.9	95.1	103.567	96.4333	1.07397	0.169266
P04075	ALDOA	Fructose-bisphosphate aldolase A OS=Homo sapiens GN=ALDOA PE=1 SV=2	86.2637	29	310	22	364	39.395	8.09	108	102	100.7	90.5	97.8	101	103.567	96.4333	1.07397	0.136407
P05556	ITGB1	Integrin beta-1 OS=Homo sapiens GN=ITGB1 PE=1 SV=2	41.1028	28	88	28	798	88.357	5.39	104.1	101.3	105.3	103.3	94.3	91.7	103.567	96.4333	1.07397	0.126785
B5BTZ6	STAT3	Signal transducer and activator of transcription OS=Homo sapiens GN=STAT3 PE=2 SV=1	57.0871	31	54	1	769	87.943	6.2	98.7	105.3	106.7	100.7	96.2	92.4	103.567	96.4333	1.07397	0.106845
A0A140VJZ1		Ubiquitinyl hydrolase 1 OS=Homo sapiens PE=2 SV=1	40.7925	25	37	23	858	95.725	5.03	104.1	105.6	101	95.9	97.4	96	103.567	96.4333	1.07397	0.00770973
B5BUI8	DUSP3	Dual specificity phosphatase 3 (Fragment) OS=Homo sapiens GN=DUSP3 PE=2 SV=1	30.8108	4	6	4	185	20.564	8.15	104.4	104	102.3	86.2	101.7	101.4	103.567	96.4333	1.07397	0.238842
Q96FH0	BORCS8	BLOC-1-related complex subunit 8 OS=Homo sapiens GN=BORCS8 PE=1 SV=1	8.40336	1	1	1	119	13.395	5.8	102.3	105.3	103.1	97.4	95.4	96.5	103.567	96.4333	1.07397	0.00260477
Q9BTE1	DCTN5	Dynactin subunit 5 OS=Homo sapiens GN=DCTN5 PE=1 SV=1	11.5385	2	2	2	182	20.113	8.02	111.5	104.4	94.8	92.1	96.2	101	103.567	96.4333	1.07397	0.262913
Q1HBJ4	MAPK1	Mitogen-activated protein kinase OS=Homo sapiens GN=MAPK1 PE=3 SV=1	50.8333	15	28	10	360	41.363	6.98	102.8	104.5	103.3	96.5	96.2	96.6	103.533	96.4333	1.07363	0.000164807
B2RDT8		cDNA, FLJ96764, highly similar to Homo sapiens sorting nexin 8 (SNX8), mRNA OS=Homo sapiens PE=2 SV=1	13.7634	5	6	5	465	52.564	7.39	99.4	105.4	105.8	93.8	99.5	96	103.533	96.4333	1.07363	0.0554515
B2RDE8		cDNA, FLJ96580, highly similar to Homo sapiens hepatoma-derived growth factor (high-mobility group protein 1-like) (HDGF), mRNA OS=Homo sapiens PE=2 SV=1	43.3333	10	35	9	240	26.789	4.67	102.8	104.6	103.2	97.7	96.4	95.2	103.533	96.4333	1.07363	0.00142541
O95825	CRYZL1	Quinone oxidoreductase-like protein 1 OS=Homo sapiens GN=CRYZL1 PE=1 SV=2	10.0287	3	4	3	349	38.672	5.78	100	103.1	107.6	91.7	102	95.7	103.567	96.4667	1.0736	0.129129
O60504	SORBS3	Vinexin OS=Homo sapiens GN=SORBS3 PE=1 SV=2	2.3845	1	1	1	671	75.295	9.45	97.6	94.7	118.4	87.4	98.2	103.8	103.567	96.4667	1.0736	0.468807
Q709C8	VPS13C	Vacuolar protein sorting-associated protein 13C OS=Homo sapiens GN=VPS13C PE=1 SV=1	8.18012	19	23	19	3753	422.124	6.83	103.4	106.2	101	95.8	99.4	94.2	103.533	96.4667	1.07326	0.030303
Q7L523	RRAGA	Ras-related GTP-binding protein A OS=Homo sapiens GN=RRAGA PE=1 SV=1	19.1693	5	6	5	313	36.543	7.72	104.2	105.9	100.5	95.6	94.9	98.9	103.533	96.4667	1.07326	0.0247575
A0A024R4U3	TTLL12	Tubulin tyrosine ligase-like family, member 12, isoform CRA_a OS=Homo sapiens GN=TTLL12 PE=4 SV=1	26.3975	11	14	11	644	74.356	5.53	104.5	102.9	103.2	90.5	101.9	97	103.533	96.4667	1.07326	0.101681
Q9NWV4	C1orf123	UPF0587 protein C1orf123 OS=Homo sapiens GN=C1orf123 PE=1 SV=1	20.625	3	5	3	160	18.037	5.01	102.9	105.5	102.2	94.3	95.2	99.9	103.533	96.4667	1.07326	0.0243717
Q96IJ6	GMPPA	Mannose-1-phosphate guanyltransferase alpha OS=Homo sapiens GN=GMPPA PE=1 SV=1	14.7619	4	5	4	420	46.262	7.21	102.7	101.9	106	92.3	99.9	97.2	103.533	96.4667	1.07326	0.0504834
A0A0D9SG79	UBAP1	Ubiquitin-associated protein 1 (Fragment) OS=Homo sapiens GN=UBAP1 PE=1 SV=1	7.19697	2	4	2	528	57.818	5.57	109.5	99	102.1	85.9	107.4	96.1	103.533	96.4667	1.07326	0.366546
A0A087WY85	UBE2D3	Ubiquitin-conjugating enzyme E2 D3 OS=Homo sapiens GN=UBE2D3 PE=1 SV=1	35.8108	3	19	2	148	16.807	8.44	96.8	103.1	110.7	99.6	93.1	96.7	103.533	96.4667	1.07326	0.186411
O75521	ECI2	Enoyl-CoA delta isomerase 2, mitochondrial OS=Homo sapiens GN=ECI2 PE=1 SV=4	51.0152	12	28	12	394	43.557	9	103	105.3	102.2	97.7	96.3	95.4	103.5	96.4667	1.07291	0.00356201
Q99622	C12orf57	Protein C10 OS=Homo sapiens GN=C12orf57 PE=1 SV=1	38.8889	3	5	3	126	13.17	5.14	100.2	105.1	105.2	98.4	98.5	92.5	103.5	96.4667	1.07291	0.0526697
Q68CQ7	GLT8D1	Glycosyltransferase 8 domain-containing protein 1 OS=Homo sapiens GN=GLT8D1 PE=1 SV=2	2.96496	1	1	1	371	41.909	9.35	101.5	107	102	103.5	100.5	85.4	103.5	96.4667	1.07291	0.296949
P52788	SMS	Spermine synthase OS=Homo sapiens GN=SMS PE=1 SV=2	59.5628	16	28	16	366	41.242	5.02	104.6	103.6	102.4	92.9	99.8	96.8	103.533	96.5	1.07288	0.0284331
P35914	HMGCL	Hydroxymethylglutaryl-CoA lyase, mitochondrial OS=Homo sapiens GN=HMGCL PE=1 SV=2	28	7	9	7	325	34.338	8.54	99	109.4	102.2	99.9	95.4	94.2	103.533	96.5	1.07288	0.117196
Q5T0F9	CC2D1B	Coiled-coil and C2 domain-containing protein 1B OS=Homo sapiens GN=CC2D1B PE=1 SV=1	8.15851	5	5	5	858	94.166	5.26	99.9	108.7	102	93.8	98.3	97.4	103.533	96.5	1.07288	0.0782185
B2RDY9		Adenylyl cyclase-associated protein OS=Homo sapiens PE=2 SV=1	64	25	90	24	475	51.583	8.22	104.5	102.2	103.8	97.1	95.8	96.6	103.5	96.5	1.07254	0.000848471
P23526	AHCY	Adenosylhomocysteinase OS=Homo sapiens GN=AHCY PE=1 SV=4	52.7778	18	48	17	432	47.685	6.34	104.3	103.8	102.4	93.6	97.4	98.5	103.5	96.5	1.07254	0.011657
P18084	ITGB5	Integrin beta-5 OS=Homo sapiens GN=ITGB5 PE=1 SV=1	37.4218	18	38	18	799	87.996	6.06	100.8	103.2	106.5	104.9	93.7	90.9	103.5	96.5	1.07254	0.201548
Q6NSI8	KIAA1841	Uncharacterized protein KIAA1841 OS=Homo sapiens GN=KIAA1841 PE=2 SV=2	3.06407	1	1	1	718	81.955	6.9	104.9	111.5	94.1	90	93	106.5	103.5	96.5	1.07254	0.384456
A0A0U1RRB6	EXOC6B	Exocyst complex component OS=Homo sapiens GN=EXOC6B PE=1 SV=1	3.19018	2	2	2	815	94.626	6.46	95.7	98.4	116.3	88.1	98.8	102.6	103.467	96.5	1.07219	0.421495
A0A0A0MTS2	GPI	Glucose-6-phosphate isomerase (Fragment) OS=Homo sapiens GN=GPI PE=1 SV=1	49.2147	23	119	23	573	64.784	9.04	107.3	103.4	99.7	93	97.9	98.6	103.467	96.5	1.07219	0.0685157
A8K492		cDNA FLJ76789, highly similar to Homo sapiens methionine-tRNA synthetase (MARS), mRNA OS=Homo sapiens PE=2 SV=1	48.4444	32	83	32	900	101.08	6.16	102.8	103.5	104.1	98	95.9	95.6	103.467	96.5	1.07219	0.00117126
P53992	SEC24C	Protein transport protein Sec24C OS=Homo sapiens GN=SEC24C PE=1 SV=3	37.9342	31	50	29	1094	118.249	7.06	104.2	104.4	101.8	96.2	97.8	95.6	103.467	96.5333	1.07182	0.00284825
A0A087WVQ9	EEF1A1	Elongation factor 1-alpha 1 OS=Homo sapiens GN=EEF1A1 PE=1 SV=1	77.3243	28	687	1	441	47.853	9.03	106	100.6	103.8	87.6	104.7	97.3	103.467	96.5333	1.07182	0.252788
Q06830	PRDX1	Peroxiredoxin-1 OS=Homo sapiens GN=PRDX1 PE=1 SV=1	73.3668	14	84	11	199	22.096	8.13	104.5	101.8	104.1	93.3	97.5	98.8	103.467	96.5333	1.07182	0.0203644
Q9UKV8	AGO2	Protein argonaute-2 OS=Homo sapiens GN=AGO2 PE=1 SV=3	12.6892	8	9	5	859	97.146	9.19	103.2	104.6	102.6	100.2	96.1	93.3	103.467	96.5333	1.07182	0.0294238
Q5VWZ2	LYPLAL1	Lysophospholipase-like protein 1 OS=Homo sapiens GN=LYPLAL1 PE=1 SV=3	47.6793	8	11	8	237	26.299	7.84	101.9	106.5	102	95.9	94.6	99.1	103.467	96.5333	1.07182	0.0265654
Q9C0F1	CEP44	Centrosomal protein of 44 kDa OS=Homo sapiens GN=CEP44 PE=1 SV=2	3.07692	1	1	1	390	44.111	5.21	98.9	112.4	99.1	99.7	83.5	106.4	103.467	96.5333	1.07182	0.442029
Q8NBT0	POC1A	POC1 centriolar protein homolog A OS=Homo sapiens GN=POC1A PE=1 SV=2	1.9656	1	1	1	407	44.98	7.59	99.8	101.3	109.3	98.2	99.3	92.1	103.467	96.5333	1.07182	0.134429
Q14258	TRIM25	E3 ubiquitin/ISG15 ligase TRIM25 OS=Homo sapiens GN=TRIM25 PE=1 SV=2	50.3175	21	36	21	630	70.928	8.09	100.4	103.9	106	98.8	96	94.8	103.433	96.5333	1.07148	0.0267981
P46776	RPL27A	60S ribosomal protein L27a OS=Homo sapiens GN=RPL27A PE=1 SV=2	35.1351	6	14	6	148	16.551	11	101.5	104.1	104.7	95.4	101.9	92.3	103.433	96.5333	1.07148	0.0825374
P51636	CAV2	Caveolin-2 OS=Homo sapiens GN=CAV2 PE=1 SV=2	24.6914	3	4	3	162	18.279	5.27	98.9	105.8	105.6	96	96.8	96.8	103.433	96.5333	1.07148	0.0390748
J7K4T3	HLA-DR15	MHC class II antigen (Fragment) OS=Homo sapiens GN=HLA-DR15 PE=4 SV=1	7.86517	1	2	1	89	10.849	7.39	98.6	110.1	101.6	95.4	103.6	90.6	103.433	96.5333	1.07148	0.249426
Q96EA4	SPDL1	Protein Spindly OS=Homo sapiens GN=SPDL1 PE=1 SV=2	10.7438	5	10	5	605	70.128	5.47	103.9	99.2	107.3	92.9	99.5	97.3	103.467	96.5667	1.07145	0.0861862
Q16775	HAGH	Hydroxyacylglutathione hydrolase, mitochondrial OS=Homo sapiens GN=HAGH PE=1 SV=2	15.2597	3	5	3	308	33.784	8.12	100.9	104.9	104.6	93.7	94.1	101.9	103.467	96.5667	1.07145	0.080359
O94915	FRYL	Protein furry homolog-like OS=Homo sapiens GN=FRYL PE=1 SV=2	1.22801	2	2	2	3013	339.383	5.58	102.3	105.7	102.4	102.4	93.4	93.9	103.467	96.5667	1.07145	0.0919452
A0A0C4DFR8	UXT	Protein UXT OS=Homo sapiens GN=UXT PE=1 SV=1	6.50888	1	1	1	169	19.584	7.12	100.9	107.2	102.1	90.5	101.8	97.3	103.4	96.5333	1.07113	0.14587
Q9HAV0	GNB4	Guanine nucleotide-binding protein subunit beta-4 OS=Homo sapiens GN=GNB4 PE=1 SV=3	45.5882	10	21	4	340	37.543	6	109.1	100.9	100.3	97.4	93.6	98.7	103.433	96.5667	1.07111	0.100278
Q96CW5	TUBGCP3	Gamma-tubulin complex component 3 OS=Homo sapiens GN=TUBGCP3 PE=1 SV=2	9.04079	5	5	5	907	103.506	8.12	98.8	107	104.5	98.7	96.7	94.3	103.433	96.5667	1.07111	0.06631
P11182	DBT	Lipoamide acyltransferase component of branched-chain alpha-keto acid dehydrogenase complex, mitochondrial OS=Homo sapiens GN=DBT PE=1 SV=3	16.1826	4	9	4	482	53.453	8.51	99.3	106.3	104.7	99.8	96.6	93.3	103.433	96.5667	1.07111	0.0722231
B4E1H4		cDNA FLJ54226, highly similar to Transmembrane protein 9 OS=Homo sapiens PE=2 SV=1	13.4615	1	1	1	208	23.372	6.7	85.4	106.4	118.5	93.6	110.1	86	103.433	96.5667	1.07111	0.597921
A0A1B2JLU2	RP2	Retinitis pigmentosa 2 OS=Homo sapiens GN=RP2 PE=4 SV=1	11.1429	3	3	3	350	39.615	5.12	102	109.5	98.8	96.1	101.9	91.7	103.433	96.5667	1.07111	0.188241
Q13813	SPTAN1	Spectrin alpha chain, non-erythrocytic 1 OS=Homo sapiens GN=SPTAN1 PE=1 SV=3	64.7249	129	271	129	2472	284.364	5.35	104.5	102.7	103.1	94.9	98.5	96.3	103.433	96.5667	1.07111	0.00435997
B2RBL3		Thymidine phosphorylase OS=Homo sapiens PE=2 SV=1	18.4647	6	8	6	482	49.892	5.53	99.8	107.4	103.1	97.9	99	92.8	103.433	96.5667	1.07111	0.0779356
A8K9L2		cDNA FLJ76729, highly similar to Homo sapiens vaccinia related kinase 2 isoform 6 (VRK2) mRNA OS=Homo sapiens PE=2 SV=1	26.7677	7	11	1	396	44.991	9.1	102.6	105.1	102.6	111.5	99.6	78.6	103.433	96.5667	1.07111	0.516184
Q13867	BLMH	Bleomycin hydrolase OS=Homo sapiens GN=BLMH PE=1 SV=1	43.7363	16	30	16	455	52.528	6.27	105.9	103.5	100.8	93	98.7	98	103.4	96.5667	1.07076	0.0422618
Q9UJX2	CDC23	Cell division cycle protein 23 homolog OS=Homo sapiens GN=CDC23 PE=1 SV=3	27.1357	11	12	11	597	68.79	7.02	99.5	104.3	106.4	94.3	98	97.4	103.4	96.5667	1.07076	0.0433355
Q9Y508	RNF114	E3 ubiquitin-protein ligase RNF114 OS=Homo sapiens GN=RNF114 PE=1 SV=1	15.3509	2	2	2	228	25.677	7.25	108.9	102.9	98.4	90.6	95.2	103.9	103.4	96.5667	1.07076	0.239211
Q68D91	MBLAC2	Metallo-beta-lactamase domain-containing protein 2 OS=Homo sapiens GN=MBLAC2 PE=1 SV=3	20.4301	4	5	4	279	31.352	6.92	103	102.3	105	93.2	100.3	96.3	103.433	96.6	1.07074	0.0364322
Q7Z4G4	TRMT11	tRNA (guanine(10)-N2)-methyltransferase homolog OS=Homo sapiens GN=TRMT11 PE=1 SV=1	13.1749	5	9	5	463	53.387	7.78	105.8	105.9	98.6	97.7	95.2	96.9	103.433	96.6	1.07074	0.0538484
Q9BTZ2	DHRS4	Dehydrogenase/reductase SDR family member 4 OS=Homo sapiens GN=DHRS4 PE=1 SV=3	13.3094	2	2	2	278	29.518	8.56	114.6	103.7	91.9	98.5	98.5	92.8	103.4	96.6	1.07039	0.375443
P26641	EEF1G	Elongation factor 1-gamma OS=Homo sapiens GN=EEF1G PE=1 SV=3	54.9199	24	88	24	437	50.087	6.67	106.1	102	102.1	91.8	99	99	103.4	96.6	1.07039	0.0689965
A0A0S2Z4R1	YARS	Tyrosine--tRNA ligase (Fragment) OS=Homo sapiens GN=YARS PE=2 SV=1	59.4697	29	67	29	528	59.106	7.05	101.5	104.2	104.5	98.2	95.1	96.5	103.4	96.6	1.07039	0.00653842
Q13136	PPFIA1	Liprin-alpha-1 OS=Homo sapiens GN=PPFIA1 PE=1 SV=1	9.48419	9	13	9	1202	135.695	6.29	102	104.4	103.8	89.7	96.4	103.7	103.4	96.6	1.07039	0.173081
A0A087X295	WDR6	WD repeat-containing protein 6 OS=Homo sapiens GN=WDR6 PE=1 SV=1	4.69157	4	4	4	1151	124.921	6.92	99.5	101.9	108.8	93.5	103.8	92.5	103.4	96.6	1.07039	0.210343
P61764	STXBP1	Syntaxin-binding protein 1 OS=Homo sapiens GN=STXBP1 PE=1 SV=1	13.8047	6	7	6	594	67.526	6.96	102.1	106	102.1	95.4	95.4	99	103.4	96.6	1.07039	0.0184031
Q9ULW8	PADI3	Protein-arginine deiminase type-3 OS=Homo sapiens GN=PADI3 PE=1 SV=2	2.56024	1	1	1	664	74.695	5.54	96.3	102.2	111.7	99.3	107.5	83	103.4	96.6	1.07039	0.467714
Q96EV2	RBM33	RNA-binding protein 33 OS=Homo sapiens GN=RBM33 PE=1 SV=3	1.62393	1	1	1	1170	129.906	6.93	94	98.2	118	92.8	105.7	91.3	103.4	96.6	1.07039	0.478011
P61081	UBE2M	NEDD8-conjugating enzyme Ubc12 OS=Homo sapiens GN=UBE2M PE=1 SV=1	59.5628	10	30	10	183	20.887	7.69	108	100.9	101.2	94.3	96.4	99.1	103.367	96.6	1.07005	0.0665036
P07900	HSP90AA1	Heat shock protein HSP 90-alpha OS=Homo sapiens GN=HSP90AA1 PE=1 SV=5	63.7978	47	408	28	732	84.607	5.02	106	102	102.1	91.4	99.9	98.5	103.367	96.6	1.07005	0.0829662
A0A024R1Q5	NAGA	N-acetylgalactosaminidase, alpha-, isoform CRA_a OS=Homo sapiens GN=NAGA PE=3 SV=1	19.9513	6	10	6	411	46.534	5.19	102.4	105.8	101.9	96.6	97.2	96	103.367	96.6	1.07005	0.00602758
B4E2S7		cDNA FLJ58780, highly similar to Homo sapiens lysosomal-associated membrane protein 2 (LAMP2), transcript variant LAMP2B, mRNA OS=Homo sapiens PE=2 SV=1	17.6309	6	17	6	363	39.787	5.67	102.9	108.6	98.6	108.8	92.5	88.5	103.367	96.6	1.07005	0.379195
B4E3L3	USP28	Ubiquitin carboxyl-terminal hydrolase 28 OS=Homo sapiens GN=USP28 PE=1 SV=1	5.86957	4	4	1	920	105.75	5.35	105.4	107.1	97.6	89.5	107.5	92.8	103.367	96.6	1.07005	0.340416
Q8IX04	UEVLD	Ubiquitin-conjugating enzyme E2 variant 3 OS=Homo sapiens GN=UEVLD PE=1 SV=2	12.9512	4	4	4	471	52.231	7.09	98.7	108.6	102.9	98.1	99.4	92.4	103.4	96.6333	1.07002	0.13212
Q9H832	UBE2Z	Ubiquitin-conjugating enzyme E2 Z OS=Homo sapiens GN=UBE2Z PE=1 SV=2	27.9661	9	13	9	354	38.186	5.62	102.6	105	102.6	92.6	98.4	98.9	103.4	96.6333	1.07002	0.0358009
Q96BZ9	TBC1D20	TBC1 domain family member 20 OS=Homo sapiens GN=TBC1D20 PE=1 SV=1	1.73697	1	1	1	403	45.826	6.86	88.2	113.7	108.3	90.6	106.9	92.4	103.4	96.6333	1.07002	0.507903
Q99807	COQ7	5-demethoxyubiquinone hydroxylase, mitochondrial OS=Homo sapiens GN=COQ7 PE=1 SV=3	3.68664	1	1	1	217	24.262	8.59	105.6	100.1	104.5	93.9	96.6	99.4	103.4	96.6333	1.07002	0.042942
Q6PCE3	PGM2L1	Glucose 1,6-bisphosphate synthase OS=Homo sapiens GN=PGM2L1 PE=1 SV=3	11.7363	6	7	6	622	70.396	7.15	102.7	104.5	102.8	92.9	98.6	98.3	103.333	96.6	1.0697	0.0256458
Q6FHU2	PGAM1	Phosphoglycerate mutase (Fragment) OS=Homo sapiens GN=PGAM1 PE=2 SV=1	75.5906	17	105	14	254	28.786	7.18	105.4	103.7	101	92.1	98.2	99.6	103.367	96.6333	1.06968	0.0629354
P62834	RAP1A	Ras-related protein Rap-1A OS=Homo sapiens GN=RAP1A PE=1 SV=1	54.3478	7	22	2	184	20.974	6.67	105.8	105.5	98.8	93.7	96	100.2	103.367	96.6333	1.06968	0.0862616
Q9UJU6	DBNL	Drebrin-like protein OS=Homo sapiens GN=DBNL PE=1 SV=1	30.4651	10	19	10	430	48.178	5.05	103.1	104.9	102.1	91	100.5	98.4	103.367	96.6333	1.06968	0.0878477
O75821	EIF3G	Eukaryotic translation initiation factor 3 subunit G OS=Homo sapiens GN=EIF3G PE=1 SV=2	45.9375	12	26	1	320	35.589	6.13	100.6	102.2	107.3	100.4	97.4	92.1	103.367	96.6333	1.06968	0.0999168
Q9UHY1	NRBP1	Nuclear receptor-binding protein OS=Homo sapiens GN=NRBP1 PE=1 SV=1	19.4393	8	12	8	535	59.807	5.08	102.7	103.9	103.5	96.9	101.4	91.6	103.367	96.6333	1.06968	0.0777284
Q75QN2	INTS8	Integrator complex subunit 8 OS=Homo sapiens GN=INTS8 PE=1 SV=1	3.71859	2	2	2	995	113.016	7.05	88.4	106.6	115.1	96.5	99.3	94.1	103.367	96.6333	1.06968	0.448264
O94832	MYO1D	Unconventional myosin-Id OS=Homo sapiens GN=MYO1D PE=1 SV=2	12.8231	10	10	10	1006	116.129	9.39	102.6	107.9	99.6	96.1	95.9	97.9	103.367	96.6333	1.06968	0.0549835
Q96J02	ITCH	E3 ubiquitin-protein ligase Itchy homolog OS=Homo sapiens GN=ITCH PE=1 SV=2	1.88261	1	2	1	903	102.738	6.3	111.9	101.3	96.9	86.9	100.4	102.6	103.367	96.6333	1.06968	0.367011
P62312	LSM6	U6 snRNA-associated Sm-like protein LSm6 OS=Homo sapiens GN=LSM6 PE=1 SV=1	43.75	4	6	4	80	9.122	9.58	101.6	106.2	102.3	99.5	95	95.4	103.367	96.6333	1.06968	0.0294042
P37235	HPCAL1	Hippocalcin-like protein 1 OS=Homo sapiens GN=HPCAL1 PE=1 SV=3	61.658	11	26	11	193	22.299	5.35	102.5	104	103.5	96	98.7	95.2	103.333	96.6333	1.06933	0.00428203
Q53YD8	hCG_23373	ADP-ribosylation factor-like 2 OS=Homo sapiens GN=hCG_23373 PE=2 SV=1	21.7391	4	6	4	184	20.865	6.34	101	107.4	101.6	92	96.8	101.1	103.333	96.6333	1.06933	0.114338
E5KMT5		tRNA pseudouridine synthase OS=Homo sapiens PE=3 SV=1	20.6089	8	12	8	427	47.44	8.41	104.7	106	99.3	94.4	97.2	98.3	103.333	96.6333	1.06933	0.0467459
B1AKJ5	NRDC	Nardilysin OS=Homo sapiens GN=NRDC PE=1 SV=1	16.8171	16	33	16	1219	139.325	5	103.6	102.4	104.1	91.3	100.6	98.1	103.367	96.6667	1.06931	0.0766175
Q96DX5	ASB9	Ankyrin repeat and SOCS box protein 9 OS=Homo sapiens GN=ASB9 PE=1 SV=1	6.80272	1	1	1	294	31.837	6.98	104.5	119.3	86.3	91.3	97.7	101	103.367	96.6667	1.06931	0.537962
P61927	RPL37	60S ribosomal protein L37 OS=Homo sapiens GN=RPL37 PE=1 SV=2	8.24742	1	1	1	97	11.071	11.74	107.4	96	106.7	95.7	95.6	98.7	103.367	96.6667	1.06931	0.154846
A0A024R0T1	MGC4172	Short-chain dehydrogenase/reductase, isoform CRA_b OS=Homo sapiens GN=MGC4172 PE=3 SV=1	6.15385	1	1	1	260	28.29	6.64	94.2	106.1	109.6	84	108.2	97.7	103.3	96.6333	1.06899	0.472555
Q59HH3		Trifunctional purine biosynthetic protein adenosine-3 (Fragment) OS=Homo sapiens PE=2 SV=1	61.2811	43	115	43	1046	112.067	7.36	102.5	104.2	103.3	98.9	97.7	93.4	103.333	96.6667	1.06897	0.0186085
B2RCT6		cDNA, FLJ96276, highly similar to Homo sapiens G1 to S phase transition 1 (GSPT1), mRNA OS=Homo sapiens PE=2 SV=1	45.8918	22	44	11	499	55.692	5.62	103.6	103	103.4	92.2	100.3	97.5	103.333	96.6667	1.06897	0.048852
Q96E39	RBMXL1	RNA binding motif protein, X-linked-like-1 OS=Homo sapiens GN=RBMXL1 PE=1 SV=1	28.2051	11	28	1	390	42.116	9.89	105.7	103.1	101.2	102.5	98	89.5	103.333	96.6667	1.06897	0.173293
A0A0S2Z5I7	SBDS	Shwachman-Bodian-Diamond syndrome isoform 1 (Fragment) OS=Homo sapiens GN=SBDS PE=2 SV=1	57.6	13	20	13	250	28.745	8.75	105.6	103.6	100.8	89.6	99.9	100.5	103.333	96.6667	1.06897	0.154358
E5RFR7	TPD52	Tumor protein D52 OS=Homo sapiens GN=TPD52 PE=1 SV=1	56.7568	4	11	1	111	12.381	4.68	107.9	103.3	98.8	92.2	94.3	103.5	103.333	96.6667	1.06897	0.20034
Q01650	SLC7A5	Large neutral amino acids transporter small subunit 1 OS=Homo sapiens GN=SLC7A5 PE=1 SV=2	11.2426	5	8	5	507	54.974	7.72	102.5	103.2	104.3	96.1	97	96.9	103.333	96.6667	1.06897	0.000364348
A8K719		cDNA FLJ76413, highly similar to Homo sapiens core-binding factor, beta subunit (CBFB), transcript variant 1, mRNA OS=Homo sapiens PE=2 SV=1	37.4332	5	8	5	187	21.906	5.8	102.3	104.3	103.4	93.2	100	96.8	103.333	96.6667	1.06897	0.0311979
A0A0A6YZ17		Ubiquitinyl hydrolase 1 OS=Homo sapiens PE=2 SV=1	7.06837	6	7	4	863	97.265	5.53	100.6	107.8	101.6	90.9	105.7	93.4	103.333	96.6667	1.06897	0.261089
P30499	HLA-C	HLA class I histocompatibility antigen, Cw-1 alpha chain OS=Homo sapiens GN=HLA-C PE=1 SV=1	21.0383	5	8	1	366	40.939	5.71	102.1	96.5	111.4	96.2	105.7	88.1	103.333	96.6667	1.06897	0.375366
Q9NRG0	CHRAC1	Chromatin accessibility complex protein 1 OS=Homo sapiens GN=CHRAC1 PE=1 SV=1	19.8473	2	2	2	131	14.701	5.1	93.2	110.8	106	96.7	98.4	94.9	103.333	96.6667	1.06897	0.280649
A0A024R8Q1	GAA	Glucosidase, alpha acid (Pompe disease, glycogen storage disease type II), isoform CRA_a OS=Homo sapiens GN=GAA PE=3 SV=1	17.6471	11	14	11	952	105.271	6	99.5	112	98.6	99.8	96.3	94	103.367	96.7	1.06894	0.22427
A8K486		Peptidyl-prolyl cis-trans isomerase OS=Homo sapiens PE=2 SV=1	83.6364	16	192	16	165	18.002	6.9	105.1	103.5	101.4	93.9	95.2	101	103.333	96.7	1.0686	0.0525332
Q96C01	FAM136A	Protein FAM136A OS=Homo sapiens GN=FAM136A PE=1 SV=1	53.6232	7	14	7	138	15.631	7.61	103.2	105.1	101.7	94.8	97.6	97.7	103.333	96.7	1.0686	0.00834345
Q96AT9	RPE	Ribulose-phosphate 3-epimerase OS=Homo sapiens GN=RPE PE=1 SV=1	17.5439	2	4	2	228	24.911	5.58	104	106.5	99.5	88	99.7	102.4	103.333	96.7	1.0686	0.244894
Q9BV57	ADI1	1,2-dihydroxy-3-keto-5-methylthiopentene dioxygenase OS=Homo sapiens GN=ADI1 PE=1 SV=1	21.2291	3	3	3	179	21.485	5.68	104	106.4	99.6	95	97.8	97.3	103.333	96.7	1.0686	0.0377616
P16070	CD44	CD44 antigen OS=Homo sapiens GN=CD44 PE=1 SV=3	16.442	12	55	12	742	81.487	5.33	107.9	99.5	102.5	93.6	95.8	100.7	103.3	96.7	1.06825	0.110651
B4DPV7		cDNA FLJ54534, highly similar to Homo sapiens cysteinyl-tRNA synthetase (CARS), transcript variant 3, mRNA OS=Homo sapiens PE=2 SV=1	40.5439	26	52	1	809	91.96	7.08	102.9	104.2	102.8	94	93.8	102.3	103.3	96.7	1.06825	0.0805449
J3KTI2	MIEN1	Migration and invasion enhancer 1 OS=Homo sapiens GN=MIEN1 PE=1 SV=1	49.1379	3	4	3	116	12.393	4.41	101.2	103.9	104.8	107	88.2	94.9	103.3	96.7	1.06825	0.304381
B2R5U3	EHD1	EH-domain containing 1, isoform CRA_b OS=Homo sapiens GN=EHD1 PE=2 SV=1	62.1723	27	64	25	534	60.589	6.83	103.7	102.2	104	97.4	97.1	95.6	103.3	96.7	1.06825	0.00110824
O75436	VPS26A	Vacuolar protein sorting-associated protein 26A OS=Homo sapiens GN=VPS26A PE=1 SV=2	56.8807	15	22	14	327	38.146	6.57	102.5	104.7	102.7	97.8	97	95.3	103.3	96.7	1.06825	0.00291951
B3KML1		cDNA FLJ11308 fis, clone PLACE1010074, highly similar to Sorting nexin-2 OS=Homo sapiens PE=2 SV=1	22.736	11	19	10	519	58.436	5.06	102.9	106.3	100.7	97.4	94	98.7	103.3	96.7	1.06825	0.037231
A0A024RCR2	GNL1	GNL1 OS=Homo sapiens GN=GNL1 PE=4 SV=1	27.1829	12	17	12	607	68.619	5.8	101	104.3	104.6	97.9	96	96.2	103.3	96.7	1.06825	0.00712083
Q68EM7	ARHGAP17	Rho GTPase-activating protein 17 OS=Homo sapiens GN=ARHGAP17 PE=1 SV=1	9.08059	6	8	6	881	95.377	7.62	103.4	104.3	102.2	95.1	103.1	91.9	103.3	96.7	1.06825	0.12305
O00399	DCTN6	Dynactin subunit 6 OS=Homo sapiens GN=DCTN6 PE=1 SV=1	7.36842	1	2	1	190	20.734	6.32	95.8	106.7	107.4	102.6	97.6	89.9	103.3	96.7	1.06825	0.278467
Q9NWY4	HPF1	Histone PARylation factor 1 OS=Homo sapiens GN=HPF1 PE=1 SV=2	7.22543	2	2	2	346	39.411	6.8	105.6	109.3	95	93.3	102.4	94.4	103.3	96.7	1.06825	0.269736
O14907	TAX1BP3	Tax1-binding protein 3 OS=Homo sapiens GN=TAX1BP3 PE=1 SV=2	34.6774	3	5	3	124	13.726	8.48	95.9	104.2	109.7	91.8	96.7	101.6	103.267	96.7	1.06791	0.251932
B2RAK1		Aminopeptidase OS=Homo sapiens PE=2 SV=1	15.3171	12	13	12	1025	117.27	5.73	105.2	106.3	98.4	100.2	96.2	93.8	103.3	96.7333	1.06788	0.101258
A0A087WYB3	GRIP2	Glutamate receptor-interacting protein 2 (Fragment) OS=Homo sapiens GN=GRIP2 PE=4 SV=2	5.42169	1	1	1	332	35.733	5.41	111	104.7	94.2	83.6	100.8	105.8	103.3	96.7333	1.06788	0.474086
A0A024R3W7	EEF1B2	Eukaryotic translation elongation factor 1 beta 2, isoform CRA_a OS=Homo sapiens GN=EEF1B2 PE=3 SV=1	53.3333	10	45	7	225	24.748	4.67	104.3	101.7	103.8	92.8	96.6	100.8	103.267	96.7333	1.06754	0.0556079
Q549M8	C14orf166	CLE7 OS=Homo sapiens GN=C14orf166 PE=2 SV=1	51.2295	11	25	11	244	28.051	6.65	102.2	102.6	105	97.3	96.4	96.5	103.267	96.7333	1.06754	0.00207307
A3KMH1	VWA8	von Willebrand factor A domain-containing protein 8 OS=Homo sapiens GN=VWA8 PE=1 SV=2	6.29921	10	11	2	1905	214.689	7.4	94.1	104.9	110.8	94.7	100.5	95	103.267	96.7333	1.06754	0.280522
Q6PIJ6	FBXO38	F-box only protein 38 OS=Homo sapiens GN=FBXO38 PE=1 SV=3	1.59933	1	1	1	1188	133.858	6.33	97.2	110.1	102.5	101.2	90.8	98.2	103.267	96.7333	1.06754	0.249572
Q10567	AP1B1	AP-1 complex subunit beta-1 OS=Homo sapiens GN=AP1B1 PE=1 SV=2	30.5585	26	47	5	949	104.57	5.06	105.8	105.3	98.7	95.4	99.7	95.1	103.267	96.7333	1.06754	0.0747707
A0A024R9G4	FAM49B	Family with sequence similarity 49, member B, isoform CRA_a OS=Homo sapiens GN=FAM49B PE=4 SV=1	59.2593	14	32	14	324	36.725	6.06	105	103.2	101.6	92.9	97.6	99.7	103.267	96.7333	1.06754	0.043236
A0A024RBQ5	OAS3	2'-5'-oligoadenylate synthetase 3, 100kDa, isoform CRA_a OS=Homo sapiens GN=OAS3 PE=4 SV=1	2.75989	2	2	2	1087	121.095	8.35	106.7	103.5	99.6	99.2	92.6	98.4	103.267	96.7333	1.06754	0.0890352
P0DN79	CBSL	Cystathionine beta-synthase-like protein OS=Homo sapiens GN=CBSL PE=1 SV=1	30.853	9	13	9	551	60.548	6.65	103.1	102.7	103.9	98.8	92.9	98.5	103.233	96.7333	1.0672	0.0290516
K7EN94	TARDBP	TAR DNA-binding protein 43 (Fragment) OS=Homo sapiens GN=TARDBP PE=1 SV=7	47.2727	10	17	1	275	31.357	5.78	97.6	129.5	82.6	106.5	106.7	77	103.233	96.7333	1.0672	0.72146
A0A140VJP2		Testicular tissue protein Li 118 OS=Homo sapiens PE=2 SV=1	51.1976	13	21	13	334	37.528	7.36	102.9	104	102.8	96.6	97.7	95.9	103.233	96.7333	1.0672	0.000561289
B4DL86		6-phosphogluconate dehydrogenase, decarboxylating OS=Homo sapiens PE=2 SV=1	54.3124	17	40	4	429	47.445	6.47	105.3	102.2	102.3	91.4	97.9	101	103.267	96.7667	1.06717	0.096629
O00193	SMAP	Small acidic protein OS=Homo sapiens GN=SMAP PE=1 SV=1	32.7869	6	12	6	183	20.32	4.72	105.8	100.1	103.9	94.2	98	98.1	103.267	96.7667	1.06717	0.0369541
P55212	CASP6	Caspase-6 OS=Homo sapiens GN=CASP6 PE=1 SV=2	13.9932	3	3	3	293	33.288	6.93	96.7	107.2	105.9	94.7	98.2	97.4	103.267	96.7667	1.06717	0.134349
Q4VC44	FLYWCH1	FLYWCH-type zinc finger-containing protein 1 OS=Homo sapiens GN=FLYWCH1 PE=1 SV=2	1.39665	1	1	1	716	80.058	8.34	89	111.1	109.7	95.8	100.6	93.9	103.267	96.7667	1.06717	0.430348
Q6DHV7	ADAL	Adenosine deaminase-like protein OS=Homo sapiens GN=ADAL PE=2 SV=2	2.8169	1	1	1	355	40.239	6.32	106.6	93.5	109.5	95.7	97.2	97.3	103.2	96.7333	1.06685	0.261377
Q15334	LLGL1	Lethal(2) giant larvae protein homolog 1 OS=Homo sapiens GN=LLGL1 PE=1 SV=3	6.48496	4	5	4	1064	115.346	6.29	102.7	104	103	93.5	97.7	99.1	103.233	96.7667	1.06683	0.0200765
Q5JPI3	C3orf38	Uncharacterized protein C3orf38 OS=Homo sapiens GN=C3orf38 PE=1 SV=1	6.38298	1	1	1	329	37.517	6.47	96.7	107.6	105.4	95.3	95.2	99.8	103.233	96.7667	1.06683	0.151763
Q6NW34	NEPRO	Nucleolus and neural progenitor protein OS=Homo sapiens GN=NEPRO PE=1 SV=3	2.46914	1	1	1	567	64.51	9.74	98.1	103.9	107.7	94.6	98.8	96.9	103.233	96.7667	1.06683	0.100837
D6W648	hCG_2004001	HCG2004001, isoform CRA_b OS=Homo sapiens GN=hCG_2004001 PE=3 SV=1	1.66667	1	1	1	1260	136.096	8.47	98.7	105.5	105.5	96.4	109.3	84.6	103.233	96.7667	1.06683	0.436296
Q96JB5	CDK5RAP3	CDK5 regulatory subunit-associated protein 3 OS=Homo sapiens GN=CDK5RAP3 PE=1 SV=2	26.6798	11	16	11	506	56.885	4.75	103.6	103.9	102.1	103.7	94.4	92.2	103.2	96.7667	1.06648	0.145724
O75410	TACC1	Transforming acidic coiled-coil-containing protein 1 OS=Homo sapiens GN=TACC1 PE=1 SV=2	3.60248	2	2	1	805	87.74	4.88	104.7	108.3	96.6	95	99	96.3	103.2	96.7667	1.06648	0.153176
A8K8K1		cDNA FLJ76936, highly similar to Homo sapiens RNA terminal phosphate cyclase domain 1 (RTCD1), mRNA OS=Homo sapiens PE=2 SV=1	36.612	9	15	9	366	39.295	8.05	103.4	104.9	101.4	92.9	97.9	99.6	103.233	96.8	1.06646	0.0460767
Q8NI08	NCOA7	Nuclear receptor coactivator 7 OS=Homo sapiens GN=NCOA7 PE=1 SV=2	4.98938	3	3	3	942	106.095	5.59	111.5	101	97.2	88	104.5	97.9	103.233	96.8	1.06646	0.37333
P35580	MYH10	Myosin-10 OS=Homo sapiens GN=MYH10 PE=1 SV=3	34.0081	54	111	37	1976	228.858	5.54	103.8	105.2	100.6	92.3	99.7	98.4	103.2	96.8	1.06612	0.0736153
O95782	AP2A1	AP-2 complex subunit alpha-1 OS=Homo sapiens GN=AP2A1 PE=1 SV=3	32.2416	26	43	17	977	107.478	7.03	104.9	103.2	101.5	96.2	97.3	96.9	103.2	96.8	1.06612	0.00344838
Q5TCU3	TPM2	Tropomyosin beta chain OS=Homo sapiens GN=TPM2 PE=1 SV=1	57.7465	19	59	5	284	32.795	4.68	108.3	102.7	98.6	97	96.3	97.1	103.2	96.8	1.06612	0.0859675
P62330	ARF6	ADP-ribosylation factor 6 OS=Homo sapiens GN=ARF6 PE=1 SV=2	65.7143	8	25	8	175	20.069	8.95	105	103.3	101.3	94.3	97.7	98.4	103.2	96.8	1.06612	0.0181212
A0A024R5H8	RAB6A	RAB6A, member RAS oncogene family, isoform CRA_b OS=Homo sapiens GN=RAB6A PE=4 SV=1	66.3462	12	34	1	208	23.534	5.54	104	99.6	106	101.6	95.3	93.5	103.2	96.8	1.06612	0.107811
H9NL19	IFITM3	IFITM3 OS=Homo sapiens GN=IFITM3 PE=4 SV=1	29.3233	2	3	2	133	14.595	6.9	104.1	107.6	97.9	99.1	96	95.3	103.2	96.8	1.06612	0.105221
P05165	PCCA	Propionyl-CoA carboxylase alpha chain, mitochondrial OS=Homo sapiens GN=PCCA PE=1 SV=4	11.6758	8	9	8	728	80.008	7.52	102.7	104.3	102.6	97.6	95.5	97.3	103.2	96.8	1.06612	0.00171355
Q08722	CD47	Leukocyte surface antigen CD47 OS=Homo sapiens GN=CD47 PE=1 SV=1	8.66873	3	4	3	323	35.191	7.21	104.5	103	102.1	98.5	95.4	96.5	103.2	96.8	1.06612	0.00504214
A0A0S2Z3C0	ACTN4	Actinin alpha 4 isoform 3 (Fragment) OS=Homo sapiens GN=ACTN4 PE=2 SV=1	83.9228	22	173	2	311	35.315	4.78	102.8	105.9	100.8	95.1	99	96.3	103.167	96.8	1.06577	0.0275783
Q59ET0		Glucan, branching enzyme 1 variant (Fragment) OS=Homo sapiens PE=2 SV=1	12.069	7	9	7	754	86.059	6.93	106.5	104.6	98.5	94.2	94.4	101.9	103.2	96.8333	1.06575	0.142967
A1L4K2	MAPK8	Mitogen-activated protein kinase OS=Homo sapiens GN=MAPK8 PE=2 SV=1	14.0515	4	6	2	427	48.057	6.74	102.5	98.5	108.6	93.2	93.3	104	103.2	96.8333	1.06575	0.241348
Q4LE33	TNC	TNC variant protein (Fragment) OS=Homo sapiens GN=TNC variant protein PE=2 SV=1	0.537394	1	1	1	2233	244.248	4.94	101.5	110.6	97.5	114.3	93	83.2	103.2	96.8333	1.06575	0.55763
Q16643	DBN1	Drebrin OS=Homo sapiens GN=DBN1 PE=1 SV=4	53.9291	23	74	23	649	71.385	4.45	102.9	102	104.6	100	95.6	94.9	103.167	96.8333	1.0654	0.0231584
B5BUB1	RUVBL1	RuvB-like helicase (Fragment) OS=Homo sapiens GN=RUVBL1 PE=2 SV=1	58.114	20	59	20	456	50.184	6.42	100.8	102.2	106.5	99.9	96.5	94.1	103.167	96.8333	1.0654	0.0578162
B3KSH1	EIF3F	Eukaryotic translation initiation factor 3 subunit F OS=Homo sapiens GN=EIF3F PE=2 SV=1	45.6989	11	32	11	372	39.122	5.45	102.2	102.3	105	94.9	98.5	97.1	103.167	96.8333	1.0654	0.0104305
P49189	ALDH9A1	4-trimethylaminobutyraldehyde dehydrogenase OS=Homo sapiens GN=ALDH9A1 PE=1 SV=3	47.5709	17	27	17	494	53.767	5.87	103.3	105	101.2	97.1	97.7	95.7	103.167	96.8333	1.0654	0.0071178
P13995	MTHFD2	Bifunctional methylenetetrahydrofolate dehydrogenase/cyclohydrolase, mitochondrial OS=Homo sapiens GN=MTHFD2 PE=1 SV=2	54.5714	12	30	12	350	37.871	8.73	99.9	105.2	104.4	103.4	94.1	93	103.167	96.8333	1.0654	0.161072
A0A0S2Z4V6	WFS1	Wolfram syndrome 1 isoform 1 (Fragment) OS=Homo sapiens GN=WFS1 PE=2 SV=1	23.8202	14	22	14	890	100.227	8.05	102.8	103.5	103.2	101.9	95	93.6	103.167	96.8333	1.0654	0.0696086
Q15418	RPS6KA1	Ribosomal protein S6 kinase alpha-1 OS=Homo sapiens GN=RPS6KA1 PE=1 SV=2	18.9116	11	17	7	735	82.671	7.83	99.5	107.7	102.3	91.3	100.7	98.5	103.167	96.8333	1.0654	0.163996
Q9Y6G5	COMMD10	COMM domain-containing protein 10 OS=Homo sapiens GN=COMMD10 PE=1 SV=1	18.3168	3	4	3	202	22.952	6.54	102.3	100.2	107	93.5	100.7	96.3	103.167	96.8333	1.0654	0.0946357
A0A0S2Z3F2	ARAF	V-raf murine sarcoma 3611 viral oncogene-like protein isoform 2 (Fragment) OS=Homo sapiens GN=ARAF PE=2 SV=1	3.60065	2	3	2	611	67.956	9.01	105.6	109	94.9	94.3	100.5	95.7	103.167	96.8333	1.0654	0.244394
P52735	VAV2	Guanine nucleotide exchange factor VAV2 OS=Homo sapiens GN=VAV2 PE=1 SV=2	2.2779	2	2	2	878	101.224	7.08	98	110.3	101.2	86.7	100.5	103.3	103.167	96.8333	1.0654	0.372762
B3KM43		cDNA FLJ10228 fis, clone HEMBB1000119, highly similar to N-acetylserotonin O-methyltransferase-like protein OS=Homo sapiens PE=2 SV=1	2.25443	1	1	1	621	68.754	6.13	108.6	109.3	91.6	91.5	101.2	97.8	103.167	96.8333	1.0654	0.381529
L0R4W3	CHTF8	Alternative protein CHTF8 OS=Homo sapiens GN=CHTF8 PE=4 SV=1	4.96183	2	2	2	524	51.359	12.41	102.8	105.3	101.4	98.2	94.7	97.6	103.167	96.8333	1.0654	0.0157243
Q9NRP4	SDHAF3	Succinate dehydrogenase assembly factor 3, mitochondrial OS=Homo sapiens GN=SDHAF3 PE=1 SV=1	19.2	1	1	1	125	14.642	9.07	103.2	104	102.3	91.7	98.1	100.7	103.167	96.8333	1.0654	0.0803045
V9HWG3	HEL-S-45	Epididymis secretory protein Li 45 OS=Homo sapiens GN=HEL-S-45 PE=2 SV=1	7.42358	3	4	3	687	77.28	5.22	103.8	106.2	99.6	103.3	97.2	90.1	103.2	96.8667	1.06538	0.212522
P61160	ACTR2	Actin-related protein 2 OS=Homo sapiens GN=ACTR2 PE=1 SV=1	39.5939	13	41	13	394	44.732	6.74	104.9	104.1	100.4	95	99.4	96.1	103.133	96.8333	1.06506	0.0302419
A0A024R7N6	PIK3R2	Phosphoinositide-3-kinase, regulatory subunit 2 (P85 beta), isoform CRA_a OS=Homo sapiens GN=PIK3R2 PE=4 SV=1	1.51099	1	1	1	728	81.505	6.43	103.3	103.4	102.7	95.7	97.5	97.3	103.133	96.8333	1.06506	0.000496269
O15228	GNPAT	Dihydroxyacetone phosphate acyltransferase OS=Homo sapiens GN=GNPAT PE=1 SV=1	18.2353	10	13	10	680	77.138	6.57	102.6	103.9	102.9	98.8	92.6	99.2	103.133	96.8667	1.06469	0.0447961
Q86UT6	NLRX1	NLR family member X1 OS=Homo sapiens GN=NLRX1 PE=1 SV=1	3.38462	3	3	3	975	107.548	7.37	102.1	104.4	102.9	101.1	100.8	88.7	103.133	96.8667	1.06469	0.20462
Q96TA1	FAM129B	Niban-like protein 1 OS=Homo sapiens GN=FAM129B PE=1 SV=3	26.9437	15	34	15	746	84.085	6.19	103.8	104.1	101.5	95.7	97.9	97	103.133	96.8667	1.06469	0.00382634
Q9NP77	SSU72	RNA polymerase II subunit A C-terminal domain phosphatase SSU72 OS=Homo sapiens GN=SSU72 PE=1 SV=1	25.7732	4	4	4	194	22.56	5.33	101.6	104.9	102.9	99	95.5	96.1	103.133	96.8667	1.06469	0.0122925
Q14320	FAM50A	Protein FAM50A OS=Homo sapiens GN=FAM50A PE=1 SV=2	27.7286	7	12	7	339	40.216	6.83	103.2	102.7	103.4	94.3	97.6	98.7	103.1	96.8667	1.06435	0.009607
A0A024R3V8	TSNAX	Translin-associated factor X, isoform CRA_c OS=Homo sapiens GN=TSNAX PE=4 SV=1	48.6207	10	16	10	290	33.092	6.55	103.2	106	100.1	95.1	97.8	97.7	103.1	96.8667	1.06435	0.0314533
Q6P1L8	MRPL14	39S ribosomal protein L14, mitochondrial OS=Homo sapiens GN=MRPL14 PE=1 SV=1	26.2069	3	7	3	145	15.937	10.24	98.4	106.1	104.9	97.1	98	95.6	103.133	96.9	1.06433	0.0666862
Q96DH6	MSI2	RNA-binding protein Musashi homolog 2 OS=Homo sapiens GN=MSI2 PE=1 SV=1	19.8171	5	8	5	328	35.174	8.48	101.9	105.3	102.2	97.2	99.5	94	103.133	96.9	1.06433	0.0319785
Q7LBR1	CHMP1B	Charged multivesicular body protein 1b OS=Homo sapiens GN=CHMP1B PE=1 SV=1	4.52261	1	1	1	199	22.095	8.1	103.7	103.1	102.6	93.7	103.8	93.2	103.133	96.9	1.06433	0.146651
P27695	APEX1	DNA-(apurinic or apyrimidinic site) lyase OS=Homo sapiens GN=APEX1 PE=1 SV=2	64.4654	18	45	18	318	35.532	8.12	102.7	102.4	104.2	100.3	96.6	93.8	103.1	96.9	1.06398	0.0342351
V9GZ56	LSM4	U6 snRNA-associated Sm-like protein LSm4 (Fragment) OS=Homo sapiens GN=LSM4 PE=1 SV=1	26.8908	6	10	6	238	25.717	10.15	100.4	104.4	104.5	102.2	95.8	92.7	103.1	96.9	1.06398	0.116622
A8MXV4	NUDT19	Nucleoside diphosphate-linked moiety X motif 19 OS=Homo sapiens GN=NUDT19 PE=1 SV=1	28	6	8	6	375	42.207	7.64	102.2	102.2	104.9	99	97.2	94.5	103.1	96.9	1.06398	0.0174581
B7Z2Q0		cDNA FLJ57978 OS=Homo sapiens PE=2 SV=1	3.66972	2	2	2	872	97.134	5.39	98.1	114.5	96.7	83.7	103.5	103.5	103.1	96.9	1.06398	0.516796
C9JEH3	AAMP	Angio-associated migratory cell protein OS=Homo sapiens GN=AAMP PE=1 SV=1	8.73563	3	3	3	435	46.792	4.42	113.1	95.5	100.7	93.3	98.2	99.2	103.1	96.9	1.06398	0.32495
P42224	STAT1	Signal transducer and activator of transcription 1-alpha/beta OS=Homo sapiens GN=STAT1 PE=1 SV=2	42.1333	24	52	24	750	87.28	6.05	103.8	104.7	100.8	94	97.8	98.9	103.1	96.9	1.06398	0.0307684
P07384	CAPN1	Calpain-1 catalytic subunit OS=Homo sapiens GN=CAPN1 PE=1 SV=1	46.2185	26	45	26	714	81.838	5.67	105.6	103.8	99.9	95.6	98.9	96.2	103.1	96.9	1.06398	0.0343249
Q16795	NDUFA9	NADH dehydrogenase [ubiquinone] 1 alpha subcomplex subunit 9, mitochondrial OS=Homo sapiens GN=NDUFA9 PE=1 SV=2	31.8302	10	23	10	377	42.483	9.8	101.4	107.4	100.5	99.3	97	94.4	103.1	96.9	1.06398	0.0746423
B4E0B2		cDNA FLJ51426, highly similar to Adapter-related protein complex 3 beta-1 subunit OS=Homo sapiens PE=2 SV=1	29.3805	15	20	1	565	63.73	8.28	104	99.7	105.6	100.1	99.6	91	103.1	96.9	1.06398	0.145754
P54725	RAD23A	UV excision repair protein RAD23 homolog A OS=Homo sapiens GN=RAD23A PE=1 SV=1	27.5482	7	11	5	363	39.585	4.58	102.5	102.1	104.7	92.2	101.4	97.1	103.1	96.9	1.06398	0.089421
Q5VZ89	DENND4C	DENN domain-containing protein 4C OS=Homo sapiens GN=DENND4C PE=1 SV=3	0.785752	1	1	1	1909	212.576	6.83	103.8	97.9	107.6	103.6	100.6	86.5	103.1	96.9	1.06398	0.358353
Q93100	PHKB	Phosphorylase b kinase regulatory subunit beta OS=Homo sapiens GN=PHKB PE=1 SV=3	1.18939	1	1	1	1093	124.805	6.95	100.7	100.4	108.2	88.4	111.2	91.1	103.1	96.9	1.06398	0.462134
Q9UHQ9	CYB5R1	NADH-cytochrome b5 reductase 1 OS=Homo sapiens GN=CYB5R1 PE=1 SV=1	40.6557	10	14	10	305	34.073	9.38	104.8	105.4	99.1	95.4	98.4	96.9	103.1	96.9	1.06398	0.0470668
O14617	AP3D1	AP-3 complex subunit delta-1 OS=Homo sapiens GN=AP3D1 PE=1 SV=1	26.8864	24	35	24	1153	130.076	8.48	102.7	103.1	103.4	95	99	96.7	103.067	96.9	1.06364	0.00633602
Q86U28	ISCA2	Iron-sulfur cluster assembly 2 homolog, mitochondrial OS=Homo sapiens GN=ISCA2 PE=1 SV=2	24.6753	3	3	3	154	16.466	5.25	103.7	100.9	104.6	96.8	96.1	97.8	103.067	96.9	1.06364	0.00717362
B2ZZ89	SPTBN1	Spectrin beta chain OS=Homo sapiens GN=SPTBN1 PE=2 SV=1	66.0321	124	271	124	2364	274.439	5.57	103.8	101.9	103.5	96.9	98.3	95.5	103.067	96.9	1.06364	0.00351798
Q15833	STXBP2	Syntaxin-binding protein 2 OS=Homo sapiens GN=STXBP2 PE=1 SV=2	8.60034	3	3	3	593	66.41	6.55	101.3	105.8	102.2	98.2	94.8	97.8	103.1	96.9333	1.06362	0.0240961
Q5F1R6	DNAJC21	DnaJ homolog subfamily C member 21 OS=Homo sapiens GN=DNAJC21 PE=1 SV=2	2.44821	1	1	1	531	61.989	5.47	111.1	91.9	106.3	93.7	87.9	109.2	103.1	96.9333	1.06362	0.512285
Q16186	ADRM1	Proteasomal ubiquitin receptor ADRM1 OS=Homo sapiens GN=ADRM1 PE=1 SV=2	17.4447	7	11	7	407	42.127	5.07	117	96.2	96.1	100.3	97.6	92.9	103.1	96.9333	1.06362	0.444581
B4DLR3		cDNA FLJ54020, highly similar to Heterogeneous nuclear ribonucleoprotein U OS=Homo sapiens PE=2 SV=1	52.551	34	196	1	784	86.806	6.43	102	114.3	92.9	114.6	92	84.2	103.067	96.9333	1.06327	0.607642
P61960	UFM1	Ubiquitin-fold modifier 1 OS=Homo sapiens GN=UFM1 PE=1 SV=1	60	3	7	3	85	9.112	9.31	105.2	104.4	99.6	95.6	97.3	97.9	103.067	96.9333	1.06327	0.0309808
Q9NUI1	DECR2	Peroxisomal 2,4-dienoyl-CoA reductase OS=Homo sapiens GN=DECR2 PE=1 SV=1	35.9589	8	9	8	292	30.758	9.22	101.3	107	100.9	96.9	96.7	97.2	103.067	96.9333	1.06327	0.0360513
Q6XQN6	NAPRT	Nicotinate phosphoribosyltransferase OS=Homo sapiens GN=NAPRT PE=1 SV=2	12.8253	4	4	4	538	57.542	5.68	107.7	100.1	101.4	92.7	99	99.1	103.067	96.9333	1.06327	0.12429
Q8IWV7	UBR1	E3 ubiquitin-protein ligase UBR1 OS=Homo sapiens GN=UBR1 PE=1 SV=1	4.97427	6	6	6	1749	200.08	6.01	107.2	96.8	105.2	95.8	99.4	95.6	103.067	96.9333	1.06327	0.147097
Q9UPN7	PPP6R1	Serine/threonine-protein phosphatase 6 regulatory subunit 1 OS=Homo sapiens GN=PPP6R1 PE=1 SV=5	6.24291	2	2	2	881	96.664	4.55	94.6	100.7	113.9	92.8	92.1	105.9	103.067	96.9333	1.06327	0.445284
A0A024QZQ2	PSAP	Prosaposin (Variant Gaucher disease and variant metachromatic leukodystrophy), isoform CRA_b OS=Homo sapiens GN=PSAP PE=4 SV=1	60.3053	25	96	25	524	58.074	5.17	101.1	108	100.1	115.2	88.7	86.9	103.067	96.9333	1.06327	0.55287
J3KPF3	SLC3A2	4F2 cell-surface antigen heavy chain OS=Homo sapiens GN=SLC3A2 PE=1 SV=1	41.9968	25	76	18	631	68.059	5.05	99.1	104.8	105.3	101.8	97.8	91.2	103.067	96.9333	1.06327	0.170453
A6P4V4		Tyrosine-protein kinase receptor OS=Homo sapiens PE=2 SV=1	35.5725	39	94	1	1310	145.572	7.55	102.7	104.2	102.3	108.2	94.1	88.5	103.067	96.9333	1.06327	0.356468
P62879	GNB2	Guanine nucleotide-binding protein G(I)/G(S)/G(T) subunit beta-2 OS=Homo sapiens GN=GNB2 PE=1 SV=3	52.9412	13	30	5	340	37.307	6	104.7	99.3	105.2	97.7	98.1	95	103.067	96.9333	1.06327	0.044729
O75380	NDUFS6	NADH dehydrogenase [ubiquinone] iron-sulfur protein 6, mitochondrial OS=Homo sapiens GN=NDUFS6 PE=1 SV=1	50.8065	4	6	4	124	13.703	8.28	103.4	103.3	102.5	93	98.5	99.3	103.067	96.9333	1.06327	0.0374454
Q9UGM6	WARS2	Tryptophan--tRNA ligase, mitochondrial OS=Homo sapiens GN=WARS2 PE=1 SV=1	10.5556	2	2	2	360	40.121	9.28	90.4	120.8	98	88.6	99.2	103	103.067	96.9333	1.06327	0.576436
B4DG73		cDNA FLJ56431, highly similar to Conserved oligomeric Golgi complex component 6 OS=Homo sapiens PE=2 SV=1	3.47826	2	2	2	690	76.75	6.24	109.4	97.5	102.3	94.4	95.7	100.7	103.067	96.9333	1.06327	0.19582
A7LFP5	MANBA	Beta-mannosidase OS=Homo sapiens GN=MANBA PE=2 SV=1	2.73038	2	2	1	879	100.809	5.68	92.3	110.3	106.6	90	106.8	94	103.067	96.9333	1.06327	0.457694
A8K9X5		cDNA FLJ76472, highly similar to Homo sapiens Fas (TNFRSF6) associated factor 1 (FAF1), transcript variant 1, mRNA OS=Homo sapiens PE=2 SV=1	26.1538	11	17	11	650	73.874	4.88	101.1	103.4	104.6	93.3	101.9	95.6	103.033	96.9333	1.06293	0.0922714
Q9Y333	LSM2	U6 snRNA-associated Sm-like protein LSm2 OS=Homo sapiens GN=LSM2 PE=1 SV=1	60	4	9	4	95	10.828	6.52	100.7	105.4	103	98.9	98.1	93.8	103.033	96.9333	1.06293	0.0430237
A0A024R3U9	RAB4A	RAB4A, member RAS oncogene family, isoform CRA_b OS=Homo sapiens GN=RAB4A PE=4 SV=1	33.945	7	19	4	218	24.374	6.07	95.3	110.9	102.9	89.6	106.5	94.7	103.033	96.9333	1.06293	0.416177
Q6IAN0	DHRS7B	Dehydrogenase/reductase SDR family member 7B OS=Homo sapiens GN=DHRS7B PE=1 SV=2	16.9231	4	4	4	325	35.097	9.55	108	102.4	98.8	97.3	95.7	97.9	103.067	96.9667	1.06291	0.0912851
Q9HCE0	EPG5	Ectopic P granules protein 5 homolog OS=Homo sapiens GN=EPG5 PE=1 SV=2	0.542846	1	1	1	2579	292.293	6.43	108.3	93.9	107	112.6	94.9	83.4	103.067	96.9667	1.06291	0.561927
A0A0C4DG49	PVR	Poliovirus receptor OS=Homo sapiens GN=PVR PE=1 SV=1	3.59712	2	2	2	417	45.292	6.52	91	106	112.2	104.9	93.7	92.3	103.067	96.9667	1.06291	0.45888
A4D0V4	CAPZA2	Capping protein (Actin filament) muscle Z-line, alpha 2 OS=Homo sapiens GN=CAPZA2 PE=2 SV=1	69.9301	13	56	11	286	32.929	5.85	103	104.1	102	98.4	98.1	94.4	103.033	96.9667	1.06256	0.0129899
Q08257	CRYZ	Quinone oxidoreductase OS=Homo sapiens GN=CRYZ PE=1 SV=1	64.7416	15	31	15	329	35.185	8.44	100.9	106.1	102.1	100	97.7	93.2	103.033	96.9667	1.06256	0.0754047
K7EL20	EIF3G	Eukaryotic translation initiation factor 3 subunit G (Fragment) OS=Homo sapiens GN=EIF3G PE=1 SV=8	53.4351	12	24	1	262	29.265	5.41	99.8	117.5	91.8	101	91.7	98.2	103.033	96.9667	1.06256	0.494377
Q96DV4	MRPL38	39S ribosomal protein L38, mitochondrial OS=Homo sapiens GN=MRPL38 PE=1 SV=2	28.4211	8	11	8	380	44.568	7.53	100	102.8	106.3	95.6	98.4	96.9	103.033	96.9667	1.06256	0.0383029
P32856	STX2	Syntaxin-2 OS=Homo sapiens GN=STX2 PE=1 SV=3	5.55556	1	1	1	288	33.32	6.28	93.4	126.1	89.6	96	111.9	83	103.033	96.9667	1.06256	0.692908
Q9UP95	SLC12A4	Solute carrier family 12 member 4 OS=Homo sapiens GN=SLC12A4 PE=1 SV=2	2.21198	2	3	1	1085	120.572	6.44	104.7	107.1	97.3	96.1	110.9	83.9	103.033	96.9667	1.06256	0.507491
Q9NUG6	PDRG1	p53 and DNA damage-regulated protein 1 OS=Homo sapiens GN=PDRG1 PE=1 SV=2	9.77444	1	2	1	133	15.501	6.06	103.3	107.7	98.1	95.7	97.3	97.9	103.033	96.9667	1.06256	0.100454
Q8N6N3	C1orf52	UPF0690 protein C1orf52 OS=Homo sapiens GN=C1orf52 PE=1 SV=1	9.34066	1	2	1	182	20.586	5.21	110.6	100.3	98.2	93.6	95.6	101.7	103.033	96.9667	1.06256	0.25245
Q5HYK3	COQ5	2-methoxy-6-polyprenyl-1,4-benzoquinol methylase, mitochondrial OS=Homo sapiens GN=COQ5 PE=1 SV=2	15.2905	4	4	4	327	37.117	6.95	102.2	108.3	98.5	99.3	97.4	94.2	103	96.9667	1.06222	0.134386
P35579	MYH9	Myosin-9 OS=Homo sapiens GN=MYH9 PE=1 SV=4	60.9184	128	457	109	1960	226.392	5.6	105.7	101.9	101.5	97.9	97	96.1	103.033	97	1.0622	0.0136684
Q9Y294	ASF1A	Histone chaperone ASF1A OS=Homo sapiens GN=ASF1A PE=1 SV=1	44.1176	5	11	5	204	22.954	4.41	104.5	100.2	104.4	93.3	99.4	98.3	103.033	97	1.0622	0.0622826
Q9UBD5	ORC3	Origin recognition complex subunit 3 OS=Homo sapiens GN=ORC3 PE=1 SV=1	9.84529	5	5	5	711	82.201	7.61	100.4	106.6	102.1	91.7	102.4	96.9	103.033	97	1.0622	0.169118
A2A274	ACO2	Aconitate hydratase, mitochondrial OS=Homo sapiens GN=ACO2 PE=1 SV=1	54.0373	32	75	32	805	87.765	7.37	102.6	106.1	100.3	98.6	97.8	94.6	103	97	1.06186	0.0449589
A0A024RDG1	VDP	Vesicle docking protein p115, isoform CRA_a OS=Homo sapiens GN=VDP PE=4 SV=1	36.9023	27	53	27	962	107.828	4.91	101.9	105.3	101.8	95.8	98.1	97.1	103	97	1.06186	0.0107062
O75340	PDCD6	Programmed cell death protein 6 OS=Homo sapiens GN=PDCD6 PE=1 SV=1	56.0209	8	19	8	191	21.855	5.4	100.1	106.1	102.8	102.3	97.6	91.1	103	97	1.06186	0.178482
A0A024R2T5	CDCP1	CUB domain containing protein 1, isoform CRA_a OS=Homo sapiens GN=CDCP1 PE=4 SV=1	23.445	16	24	4	836	92.814	8.03	102	100.2	106.8	93.4	101.8	95.8	103	97	1.06186	0.132348
B7Z6C9		Transmembrane 9 superfamily member OS=Homo sapiens PE=2 SV=1	10.3067	6	6	5	815	92.427	6.29	108.2	102.8	98	97.5	99.4	94.1	103	97	1.06186	0.145855
Q8NEN9	PDZD8	PDZ domain-containing protein 8 OS=Homo sapiens GN=PDZD8 PE=1 SV=1	4.2461	2	2	2	1154	128.483	6.09	95.6	100.2	113.2	96.6	101.9	92.5	103	97	1.06186	0.368935
O94927	HAUS5	HAUS augmin-like complex subunit 5 OS=Homo sapiens GN=HAUS5 PE=1 SV=2	1.57978	1	1	1	633	71.638	8.51	109.9	95.1	104	96.6	96.5	97.9	103	97	1.06186	0.237657
Q7L2H7	EIF3M	Eukaryotic translation initiation factor 3 subunit M OS=Homo sapiens GN=EIF3M PE=1 SV=1	50.5348	15	45	15	374	42.476	5.63	102.4	101.1	105.4	98.1	98.2	94.7	102.967	97	1.06151	0.0254165
Q8IYQ7	THNSL1	Threonine synthase-like 1 OS=Homo sapiens GN=THNSL1 PE=1 SV=2	6.72948	4	6	4	743	83.017	7.12	98.4	107.6	102.9	99.4	100.5	91.1	102.967	97	1.06151	0.208408
Q9NUQ7	UFSP2	Ufm1-specific protease 2 OS=Homo sapiens GN=UFSP2 PE=1 SV=3	3.83795	1	1	1	469	53.227	7.01	96.3	95	117.6	111.2	95.6	84.2	102.967	97	1.06151	0.607469
Q53FI7		Four and a half LIM domains 1 variant (Fragment) OS=Homo sapiens PE=2 SV=1	62.5	14	25	14	280	31.874	8.22	102.6	102.8	103.6	100.3	92.8	98	103	97.0333	1.06149	0.0561249
A0A0S2Z3W7	ITPA	Nucleotide diphosphatase (Fragment) OS=Homo sapiens GN=ITPA PE=2 SV=1	61.8557	8	14	8	194	21.432	5.66	102.2	106.7	100.1	93.5	95.1	102.5	103	97.0333	1.06149	0.152961
B4DRL5		cDNA FLJ60834, highly similar to Engulfment and cell motility protein 2 (CED-12 homolog A) OS=Homo sapiens PE=2 SV=1	13.1148	6	6	6	732	83.905	5.88	100	100.9	108.1	101.6	94.4	95.1	103	97.0333	1.06149	0.157727
A8K7J6		cDNA FLJ76418, highly similar to Homo sapiens mitochondrial ribosomal protein L52 (MRPL52), transcript variant 1, mRNA OS=Homo sapiens PE=1 SV=1	41.4634	2	3	2	123	13.669	10.26	98.7	107.1	103.1	103.1	95.8	92.2	102.967	97.0333	1.06115	0.214055
Q6DKJ4	NXN	Nucleoredoxin OS=Homo sapiens GN=NXN PE=1 SV=2	52.6437	16	25	16	435	48.362	4.97	103	103.8	102.1	95.1	98.5	97.5	102.967	97.0333	1.06115	0.0061361
Q9HCC0	MCCC2	Methylcrotonoyl-CoA carboxylase beta chain, mitochondrial OS=Homo sapiens GN=MCCC2 PE=1 SV=1	39.7869	16	29	16	563	61.294	7.68	102.6	107	99.3	97.6	97.7	95.8	102.967	97.0333	1.06115	0.0623818
B2R5I8		cDNA, FLJ92490, highly similar to Homo sapiens RAB32, member RAS oncogene family (RAB32), mRNA OS=Homo sapiens PE=2 SV=1	60.4444	11	18	11	225	24.941	6.68	100.7	100.6	107.6	99.6	96.5	95	102.967	97.0333	1.06115	0.0915362
O15084	ANKRD28	Serine/threonine-protein phosphatase 6 regulatory ankyrin repeat subunit A OS=Homo sapiens GN=ANKRD28 PE=1 SV=5	16.5242	10	13	9	1053	112.894	6.25	101.9	104.8	102.2	93.9	98.8	98.4	102.967	97.0333	1.06115	0.0311242
O95999	BCL10	B-cell lymphoma/leukemia 10 OS=Homo sapiens GN=BCL10 PE=1 SV=1	18.8841	4	6	4	233	26.235	5.74	104.3	103.3	101.3	95.2	98.1	97.8	102.967	97.0333	1.06115	0.00963482
Q6NUK7	LYN	Tyrosine-protein kinase (Fragment) OS=Homo sapiens GN=LYN PE=2 SV=1	6.18557	4	6	1	582	65.767	9.09	103.2	110.6	95.1	91.2	104.5	95.4	102.967	97.0333	1.06115	0.375346
B2R9D9		cDNA, FLJ94347 OS=Homo sapiens PE=2 SV=1	5.36723	1	1	1	354	38.534	7.21	105.3	113.2	90.4	83.6	117.5	90	102.967	97.0333	1.06115	0.656315
Q9Y217	MTMR6	Myotubularin-related protein 6 OS=Homo sapiens GN=MTMR6 PE=1 SV=3	2.25443	1	1	1	621	71.922	7.66	103.5	101.6	103.8	94.7	104.2	92.2	102.967	97.0333	1.06115	0.185909
A0A024R7B7	CDC37	CDC37 cell division cycle 37 homolog (S. cerevisiae), isoform CRA_a OS=Homo sapiens GN=CDC37 PE=4 SV=1	30.1587	9	22	9	378	44.44	5.25	104.1	102.6	102.1	95.2	97.9	98	102.933	97.0333	1.0608	0.00576494
Q96GG9	DCUN1D1	DCN1-like protein 1 OS=Homo sapiens GN=DCUN1D1 PE=1 SV=1	22.7799	5	7	5	259	30.105	5.34	100.4	107.5	100.9	94.9	97.6	98.6	102.933	97.0333	1.0608	0.080948
A0A024R869	GOLGA1	Golgi autoantigen, golgin subfamily a, 1, isoform CRA_a OS=Homo sapiens GN=GOLGA1 PE=4 SV=1	3.38983	2	2	2	767	88.116	5.27	105.6	97.5	105.7	96.7	97.6	96.8	102.933	97.0333	1.0608	0.0969084
Q5T5X7	BEND3	BEN domain-containing protein 3 OS=Homo sapiens GN=BEND3 PE=1 SV=1	1.08696	1	1	1	828	94.415	5.43	106.9	107.2	94.8	81	108	102.2	102.967	97.0667	1.06078	0.554837
J3QL71	SCRN2	Secernin-2 OS=Homo sapiens GN=SCRN2 PE=1 SV=1	28.1755	7	10	7	433	47.464	5.68	103.6	102.9	102.4	94.6	99.6	97	102.967	97.0667	1.06078	0.0165005
Q12797	ASPH	Aspartyl/asparaginyl beta-hydroxylase OS=Homo sapiens GN=ASPH PE=1 SV=3	39.0501	26	58	26	758	85.809	5.01	100	105.6	103.2	101	93.6	96.6	102.933	97.0667	1.06044	0.0948513
P35270	SPR	Sepiapterin reductase OS=Homo sapiens GN=SPR PE=1 SV=1	50.5747	11	25	11	261	28.031	8.05	102	107.5	99.3	96.6	99.8	94.8	102.933	97.0667	1.06044	0.106079
B4E2Q0	ATP2C1	Calcium-transporting ATPase OS=Homo sapiens GN=ATP2C1 PE=1 SV=1	27.3872	17	32	1	953	104.645	7.2	86.4	105.2	117.2	98.9	100.4	91.9	102.933	97.0667	1.06044	0.563924
B5ME97	SEPT10	Septin 10, isoform CRA_c OS=Homo sapiens GN=SEPT10 PE=1 SV=2	36.2132	12	34	11	544	62.905	6.83	101.9	102.8	104.1	96.8	99.8	94.6	102.933	97.0667	1.06044	0.0230772
Q9UFN0	NIPSNAP3A	Protein NipSnap homolog 3A OS=Homo sapiens GN=NIPSNAP3A PE=1 SV=2	49.3927	9	17	9	247	28.449	9.16	100.8	108.1	99.9	101.7	97.2	92.3	102.933	97.0667	1.06044	0.193347
O14929	HAT1	Histone acetyltransferase type B catalytic subunit OS=Homo sapiens GN=HAT1 PE=1 SV=1	33.1742	10	20	10	419	49.481	5.69	111	98.4	99.4	95.7	98	97.5	102.933	97.0667	1.06044	0.226032
Q9NX46	ADPRHL2	Poly(ADP-ribose) glycohydrolase ARH3 OS=Homo sapiens GN=ADPRHL2 PE=1 SV=1	26.1708	7	8	7	363	38.922	5.07	99.6	105.7	103.5	94.1	96.4	100.7	102.933	97.0667	1.06044	0.0896294
A0A0A0MSI8	EXOC5	Exocyst complex component 5 OS=Homo sapiens GN=EXOC5 PE=1 SV=1	12.9395	7	9	7	711	82.067	6.87	103.3	104.4	101.1	96.1	100	95.1	102.933	97.0667	1.06044	0.0301542
A0A024R3L9	VPS26B	Vacuolar protein sorting 26 homolog B (Yeast), isoform CRA_a OS=Homo sapiens GN=VPS26B PE=4 SV=1	31.25	8	9	7	336	39.13	7.36	100.6	104.4	103.8	95.6	100.6	95	102.933	97.0667	1.06044	0.0512327
Q92615	LARP4B	La-related protein 4B OS=Homo sapiens GN=LARP4B PE=1 SV=3	5.42005	3	3	3	738	80.503	6.92	99.9	102.4	106.5	95.6	97.6	98	102.933	97.0667	1.06044	0.0466307
A0A024RAW6	DKFZP779L1558	Uncharacterized protein OS=Homo sapiens GN=DKFZP779L1558 PE=4 SV=1	3.1746	1	1	1	441	49.941	5.07	103.9	102.5	102.4	98	102.6	90.6	102.933	97.0667	1.06044	0.171742
Q99611	SEPHS2	Selenide, water dikinase 2 OS=Homo sapiens GN=SEPHS2 PE=1 SV=3	3.34821	1	1	1	448	47.276	5.88	111.4	100.3	97.1	103.3	100.9	87	102.933	97.0667	1.06044	0.429242
F5H039	GPHN	Gephyrin OS=Homo sapiens GN=GPHN PE=1 SV=1	11.8926	6	9	6	782	84.681	5.73	99.6	102.3	106.8	87.8	104.7	98.7	102.9	97.0667	1.0601	0.338739
Q9NNW7	TXNRD2	Thioredoxin reductase 2, mitochondrial OS=Homo sapiens GN=TXNRD2 PE=1 SV=3	17.1756	6	7	5	524	56.472	7.5	102.8	104.9	101	99.2	95.3	96.7	102.9	97.0667	1.0601	0.0220046
Q59FM4		Scavenger receptor class B member 1 variant (Fragment) OS=Homo sapiens PE=2 SV=1	3.44234	2	2	2	581	64.145	8.54	102	107.1	99.6	98.5	95.2	97.5	102.9	97.0667	1.0601	0.0733216
D6REX3	SEC31A	Protein transport protein Sec31A OS=Homo sapiens GN=SEC31A PE=1 SV=1	32.6938	30	63	30	1251	136.141	6.98	101.8	105.5	101.5	95.9	99.7	95.7	102.933	97.1	1.06008	0.033275
A0A0M4G3H8	AGL	Amylo-alpha-1, 6-glucosidase, 4-alpha-glucanotransferaseprovided OS=Homo sapiens GN=AGL PE=4 SV=1	12.859	12	14	12	1532	174.707	6.8	101.8	105.3	101.7	91	101.6	98.7	102.933	97.1	1.06008	0.159176
A0A0G2JL52	VARS2	VARS2 OS=Homo sapiens GN=VARS2 PE=1 SV=1	5.85544	5	6	5	1093	121.48	7.21	100.4	109.8	98.6	100.4	102.6	88.3	102.933	97.1	1.06008	0.359513
H7BY58	PCMT1	Protein-L-isoaspartate O-methyltransferase OS=Homo sapiens GN=PCMT1 PE=1 SV=1	58.3916	14	42	14	286	30.339	6.73	102.9	103.7	102.1	96.8	96.4	98.1	102.9	97.1	1.05973	0.0010988
P51965	UBE2E1	Ubiquitin-conjugating enzyme E2 E1 OS=Homo sapiens GN=UBE2E1 PE=1 SV=1	22.7979	4	7	2	193	21.391	8.53	103.7	102.6	102.4	97.3	98.9	95.1	102.9	97.1	1.05973	0.0077986
A0A024QYY9	SPECC1	Spectrin domain with coiled-coils 1, isoform CRA_a OS=Homo sapiens GN=SPECC1 PE=4 SV=1	6.74157	5	6	5	1068	118.512	6.7	96	106.2	106.5	94.1	101.3	95.9	102.9	97.1	1.05973	0.227556
A0A024R2H0	TBC1D5	TBC1 domain family, member 5, isoform CRA_a OS=Homo sapiens GN=TBC1D5 PE=4 SV=1	6.79245	4	4	4	795	89.003	6.7	101	102.5	105.2	95.7	100	95.6	102.9	97.1	1.05973	0.0379828
Q6PCB8	EMB	Embigin OS=Homo sapiens GN=EMB PE=1 SV=1	11.6208	2	2	2	327	36.858	6.54	107	99.7	102	91.6	106.8	92.9	102.9	97.1	1.05973	0.336922
Q9UQ74	PSG8	Pregnancy-specific beta-1-glycoprotein 8 OS=Homo sapiens GN=PSG8 PE=2 SV=2	2.58216	1	1	1	426	47.741	8.78	83.3	94.1	131.3	73.8	112.6	104.9	102.9	97.1	1.05973	0.772655
Q9P0R6	GSKIP	GSK3-beta interaction protein OS=Homo sapiens GN=GSKIP PE=1 SV=2	7.91367	1	2	1	139	15.638	4.48	107.9	102.7	98.1	96.2	94.9	100.2	102.9	97.1	1.05973	0.148796
A0A024R8W9	C17orf62	Chromosome 17 open reading frame 62, isoform CRA_a OS=Homo sapiens GN=C17orf62 PE=4 SV=1	11.7647	2	2	2	187	20.761	6.8	103	95.2	110.5	88.9	103.7	98.7	102.9	97.1	1.05973	0.402296
Q9Y680	FKBP7	Peptidyl-prolyl cis-trans isomerase FKBP7 OS=Homo sapiens GN=FKBP7 PE=1 SV=1	10.0386	2	2	2	259	29.99	6.54	89.3	113.4	106	92	97.3	102	102.9	97.1	1.05973	0.492718
P49368	CCT3	T-complex protein 1 subunit gamma OS=Homo sapiens GN=CCT3 PE=1 SV=4	65.6881	33	134	33	545	60.495	6.49	105.3	100.8	102.5	92.4	99.9	99	102.867	97.1	1.05939	0.0999022
Q9NX76	CMTM6	CKLF-like MARVEL transmembrane domain-containing protein 6 OS=Homo sapiens GN=CMTM6 PE=1 SV=1	15.847	2	3	2	183	20.406	5.29	96.7	100.4	111.5	97.6	98	95.7	102.867	97.1	1.05939	0.269546
P61513	RPL37A	60S ribosomal protein L37a OS=Homo sapiens GN=RPL37A PE=1 SV=2	58.6957	6	18	6	92	10.268	10.43	103.5	98.5	106.7	102.1	94.1	95.2	102.9	97.1333	1.05937	0.170762
B2RAU5		Sorting nexin OS=Homo sapiens PE=2 SV=1	18.4874	8	11	8	595	66.52	5.66	101	103.6	104.1	98	97.9	95.5	102.9	97.1333	1.05937	0.0102478
A0A0K2GN21	BCKDHB	BCKDHB protein OS=Homo sapiens GN=BCKDHB PE=4 SV=1	11.9898	3	4	3	392	43.094	6.61	97	111.7	100	101.4	100.5	89.5	102.9	97.1333	1.05937	0.383309
Q6NXT1	ANKRD54	Ankyrin repeat domain-containing protein 54 OS=Homo sapiens GN=ANKRD54 PE=1 SV=2	9.33333	1	2	1	300	32.485	6.28	92	109.5	107.2	83.4	101.4	106.6	102.9	97.1333	1.05937	0.553143
Q13137	CALCOCO2	Calcium-binding and coiled-coil domain-containing protein 2 OS=Homo sapiens GN=CALCOCO2 PE=1 SV=1	11.2108	3	7	3	446	52.221	5.02	101.6	102.9	104	97.8	98.7	94.8	102.833	97.1	1.05905	0.0137911
P53582	METAP1	Methionine aminopeptidase 1 OS=Homo sapiens GN=METAP1 PE=1 SV=2	51.0363	12	20	12	386	43.187	7.17	103.4	100.9	104.3	96.5	99.5	95.4	102.867	97.1333	1.05903	0.0227467
A8K670		Nitric oxide synthase-interacting protein OS=Homo sapiens PE=2 SV=1	46.8439	8	15	8	301	33.163	8.82	101.2	101	106.4	100.6	97	93.8	102.867	97.1333	1.05903	0.0958366
O95394	PGM3	Phosphoacetylglucosamine mutase OS=Homo sapiens GN=PGM3 PE=1 SV=1	32.1033	11	19	11	542	59.814	6.25	104.3	103.9	100.4	96.6	96.4	98.4	102.867	97.1333	1.05903	0.0146426
Q9H4A5	GOLPH3L	Golgi phosphoprotein 3-like OS=Homo sapiens GN=GOLPH3L PE=1 SV=1	16.1404	4	5	2	285	32.747	5.83	106.5	106.1	96	92.5	98.8	100.1	102.867	97.1333	1.05903	0.240247
P83110	HTRA3	Serine protease HTRA3 OS=Homo sapiens GN=HTRA3 PE=1 SV=2	3.09051	1	2	1	453	48.577	7.09	99.1	111	98.5	100	96.2	95.2	102.867	97.1333	1.05903	0.255603
A8K7W3		cDNA FLJ75780, highly similar to Homo sapiens SGT1, suppressor of G2 allele of SKP1 (SUGT1), mRNA OS=Homo sapiens PE=2 SV=1	49.5495	15	36	3	333	37.81	5.15	109.9	99.3	99.4	93.2	101.9	96.3	102.867	97.1333	1.05903	0.257131
A0A0S2Z5U3	HNRPLL	Heterogeneous nuclear ribonucleoprotein L-like isoform 2 (Fragment) OS=Homo sapiens GN=HNRPLL PE=2 SV=1	37.3473	14	24	13	573	63.604	7.3	103.1	102.9	102.5	99.9	97.3	94.2	102.833	97.1333	1.05868	0.0262935
O75663	TIPRL	TIP41-like protein OS=Homo sapiens GN=TIPRL PE=1 SV=2	36.0294	8	12	8	272	31.424	5.91	103	104.1	101.4	96.3	98.3	96.8	102.833	97.1333	1.05868	0.00447572
Q9H981	ACTR8	Actin-related protein 8 OS=Homo sapiens GN=ACTR8 PE=1 SV=2	3.36538	1	1	1	624	70.439	7.78	98.5	101.8	108.2	93	95.8	102.6	102.833	97.1333	1.05868	0.230048
P68366	TUBA4A	Tubulin alpha-4A chain OS=Homo sapiens GN=TUBA4A PE=1 SV=1	52.0089	19	305	3	448	49.892	5.06	105.1	101.5	101.9	92.9	95.2	103.3	102.833	97.1333	1.05868	0.164404
Q14573	ITPR3	Inositol 1,4,5-trisphosphate receptor type 3 OS=Homo sapiens GN=ITPR3 PE=1 SV=2	30.2134	60	86	50	2671	303.912	6.48	104	104.3	100.3	98.6	96.7	96.2	102.867	97.1667	1.05866	0.0182608
O95167	NDUFA3	NADH dehydrogenase [ubiquinone] 1 alpha subcomplex subunit 3 OS=Homo sapiens GN=NDUFA3 PE=1 SV=1	50	3	6	3	84	9.273	8.46	102	104.7	101.9	94.8	99.6	97.1	102.867	97.1667	1.05866	0.026545
Q13085	ACACA	Acetyl-CoA carboxylase 1 OS=Homo sapiens GN=ACACA PE=1 SV=2	23.4868	38	54	38	2346	265.385	6.37	102.8	103.7	102	100	95.9	95.6	102.833	97.1667	1.05832	0.0195516
O95425	SVIL	Supervillin OS=Homo sapiens GN=SVIL PE=1 SV=2	13.1436	20	23	5	2214	247.593	6.98	103	106.6	98.9	99.3	99	93.2	102.833	97.1667	1.05832	0.13014
Q96ME1	FBXL18	F-box/LRR-repeat protein 18 OS=Homo sapiens GN=FBXL18 PE=1 SV=2	14.0373	9	12	9	805	88.284	8.32	104.3	101.2	103	94.6	99	97.9	102.833	97.1667	1.05832	0.0239112
Q52LW3	ARHGAP29	Rho GTPase-activating protein 29 OS=Homo sapiens GN=ARHGAP29 PE=1 SV=2	10.3886	10	13	10	1261	141.974	6.74	99.9	102.9	105.7	95.5	100.2	95.8	102.833	97.1667	1.05832	0.0663229
P53367	ARFIP1	Arfaptin-1 OS=Homo sapiens GN=ARFIP1 PE=1 SV=2	24.6649	6	8	6	373	41.713	6.7	112.5	99.9	96.1	98.4	96.5	96.6	102.833	97.1667	1.05832	0.319935
P22415	USF1	Upstream stimulatory factor 1 OS=Homo sapiens GN=USF1 PE=1 SV=1	9.35484	2	2	1	310	33.518	5.54	106.8	104.5	97.2	91.9	91.9	107.7	102.833	97.1667	1.05832	0.399086
Q969T7	NT5C3B	7-methylguanosine phosphate-specific 5'-nucleotidase OS=Homo sapiens GN=NT5C3B PE=1 SV=4	3	1	1	1	300	34.367	6.38	98	103.4	107.1	97.2	98.8	95.5	102.833	97.1667	1.05832	0.113818
L0ENG9	TP53	Cellular tumor antigen p53 (Fragment) OS=Homo sapiens GN=TP53 PE=3 SV=1	42.9907	3	5	1	107	11.884	8.09	100	104.9	103.6	99.7	91.2	100.7	102.833	97.2	1.05796	0.168068
Q4U2R6	MRPL51	39S ribosomal protein L51, mitochondrial OS=Homo sapiens GN=MRPL51 PE=1 SV=1	13.2812	1	1	1	128	15.085	11.27	101.7	102	104.8	104.7	99.4	87.5	102.833	97.2	1.05796	0.337994
O75962	TRIO	Triple functional domain protein OS=Homo sapiens GN=TRIO PE=1 SV=2	12.8189	30	35	30	3097	346.683	6.37	105.7	101.9	100.8	96.4	98.4	96.8	102.8	97.2	1.05761	0.0251534
A0A024RD11	PPP2R5D	Protein phosphatase 2, regulatory subunit B (B56), delta isoform, isoform CRA_d OS=Homo sapiens GN=PPP2R5D PE=4 SV=1	15.6146	7	12	5	602	69.947	8.13	100.2	105.9	102.3	89.9	103.6	98.1	102.8	97.2	1.05761	0.264073
A8K4T6		cDNA FLJ76282, highly similar to Homo sapiens proteasome (prosome, macropain) 26S subunit, non-ATPase, 5 (PSMD5), mRNA OS=Homo sapiens PE=2 SV=1	53.7698	19	28	19	504	56.188	5.57	103	104.6	100.8	93.6	101	97	102.8	97.2	1.05761	0.0804325
A0A024R3Z1	MAP2	Microtubule-associated protein OS=Homo sapiens GN=MAP2 PE=4 SV=1	17.8149	23	32	1	1858	202.742	4.94	107.8	105.1	95.5	92.4	95.6	103.6	102.8	97.2	1.05761	0.325616
Q96C19	EFHD2	EF-hand domain-containing protein D2 OS=Homo sapiens GN=EFHD2 PE=1 SV=1	37.5	10	19	8	240	26.68	5.2	102.1	99.7	106.6	90	98.9	102.7	102.8	97.2	1.05761	0.260134
Q9H269	VPS16	Vacuolar protein sorting-associated protein 16 homolog OS=Homo sapiens GN=VPS16 PE=1 SV=2	15.2563	8	10	8	839	94.634	6.77	97.6	107.1	103.7	94.5	97.9	99.2	102.8	97.2	1.05761	0.146359
Q9NPF4	OSGEP	Probable tRNA N6-adenosine threonylcarbamoyltransferase OS=Homo sapiens GN=OSGEP PE=1 SV=1	32.5373	7	9	7	335	36.403	6.35	98	110.1	100.3	94.7	102.2	94.7	102.8	97.2	1.05761	0.278855
Q9UIL1	SCOC	Short coiled-coil protein OS=Homo sapiens GN=SCOC PE=1 SV=2	11.3208	1	2	1	159	18.034	8.85	99.6	112.8	96	94.6	96.5	100.5	102.8	97.2	1.05761	0.357876
Q7Z5J4	RAI1	Retinoic acid-induced protein 1 OS=Homo sapiens GN=RAI1 PE=1 SV=2	3.56768	4	4	4	1906	203.225	8.79	101.3	104.9	102.2	92.5	102.5	96.6	102.8	97.2	1.05761	0.14488
O60671	RAD1	Cell cycle checkpoint protein RAD1 OS=Homo sapiens GN=RAD1 PE=1 SV=1	6.02837	1	1	1	282	31.807	4.83	105.5	104.5	98.4	83.6	104.5	103.5	102.8	97.2	1.05761	0.477774
O14976	GAK	Cyclin-G-associated kinase OS=Homo sapiens GN=GAK PE=1 SV=2	6.4836	7	9	7	1311	143.1	5.73	105.2	104.9	98.4	91.7	99.3	100.7	102.833	97.2333	1.05759	0.191729
A0A068F7M9	FHOD1	FH1/FH2 domain-containing protein 1 variant OS=Homo sapiens GN=FHOD1 PE=2 SV=1	9.83193	8	10	8	1190	129.233	6.37	100.8	104.8	102.7	93.9	102.3	95.4	102.767	97.2	1.05727	0.120844
P17987	TCP1	T-complex protein 1 subunit alpha OS=Homo sapiens GN=TCP1 PE=1 SV=1	68.705	30	134	30	556	60.306	6.11	104.1	101.3	103	92.6	99	100.1	102.8	97.2333	1.05725	0.0878248
P50991	CCT4	T-complex protein 1 subunit delta OS=Homo sapiens GN=CCT4 PE=1 SV=4	71.7996	33	121	32	539	57.888	7.83	103.4	100.9	104.1	93.1	99.3	99.3	102.8	97.2333	1.05725	0.0713805
B2RBP3		cDNA, FLJ95615, highly similar to Homo sapiens ubiquitin-activating enzyme E1C (UBA3 homolog, yeast)(UBE1C), mRNA OS=Homo sapiens PE=2 SV=1	50.54	17	36	17	463	51.789	5.45	102.9	102.7	102.8	95.1	97.7	98.9	102.8	97.2333	1.05725	0.00772261
E7ESZ7	NDUFA10	NADH dehydrogenase [ubiquinone] 1 alpha subcomplex subunit 10, mitochondrial OS=Homo sapiens GN=NDUFA10 PE=1 SV=1	35.641	11	20	11	390	44.71	8.34	103.1	105.6	99.7	99.9	98	93.8	102.8	97.2333	1.05725	0.0885381
A8K7F6		cDNA FLJ78244, highly similar to Homo sapiens eukaryotic translation initiation factor 4A, isoform 1 (EIF4A1), mRNA OS=Homo sapiens PE=2 SV=1	70.4433	27	143	14	406	46.093	5.48	102.6	101.6	104.1	94.4	98	99.3	102.767	97.2333	1.05691	0.0277129
E9PMV1	PLEC	Plectin (Fragment) OS=Homo sapiens GN=PLEC PE=1 SV=1	52.7738	29	69	1	703	80.731	6.77	102.2	107.2	98.9	99.4	104	88.3	102.767	97.2333	1.05691	0.351142
Q9H6S3	EPS8L2	Epidermal growth factor receptor kinase substrate 8-like protein 2 OS=Homo sapiens GN=EPS8L2 PE=1 SV=2	21.958	10	10	10	715	80.57	6.84	101.1	103.7	103.5	93.1	101.9	96.7	102.767	97.2333	1.05691	0.108579
P45985	MAP2K4	Dual specificity mitogen-activated protein kinase kinase 4 OS=Homo sapiens GN=MAP2K4 PE=1 SV=1	13.5338	4	5	4	399	44.259	8.07	103.8	105.6	98.9	94.5	99.1	98.1	102.767	97.2333	1.05691	0.0860357
R9QF99	STAT2	Signal transducer and activator of transcription (Fragment) OS=Homo sapiens GN=STAT2 PE=4 SV=1	1.22164	1	6	1	573	66.07	7.14	96.2	101.3	110.8	94.5	101.4	95.8	102.767	97.2333	1.05691	0.310831
B4DT57		cDNA FLJ61383, highly similar to Serine/threonine-protein kinase 24 (EC 2.7.11.1) OS=Homo sapiens PE=2 SV=1	32.4444	12	18	8	450	49.967	5.6	103.8	98.5	105.9	96.8	99.5	95.4	102.733	97.2333	1.05656	0.0934805
F6QDS0	hCG_2043426	HCG2043426, isoform CRA_b OS=Homo sapiens GN=hCG_2043426 PE=1 SV=1	36.5344	13	21	13	479	53.984	6.3	103.2	102.4	102.7	93.4	96.9	101.5	102.767	97.2667	1.05655	0.0799492
Q3MHU6	NDUFB1	NDUFB1 protein (Fragment) OS=Homo sapiens GN=NDUFB1 PE=2 SV=1	12.3596	1	2	1	89	9.966	8.92	99.6	107	101.7	100.8	94.8	96.2	102.767	97.2667	1.05655	0.126008
B3KY32		cDNA FLJ46731 fis, clone TRACH3019621, highly similar to UDP-N-acetylglucosamine--dolichyl-phosphate N- acetylglucosaminephosphotransferase (EC 2.7.8.15) OS=Homo sapiens PE=2 SV=1	3.67647	2	3	2	408	46.088	8	102.7	105.3	100.3	91.7	100.2	99.9	102.767	97.2667	1.05655	0.154396
A8K9T3		cDNA FLJ76467, highly similar to Homo sapiens acyl-CoA synthetase long-chain family member 1 (ACSL1), mRNA OS=Homo sapiens PE=2 SV=1	1.57593	1	1	1	698	77.902	7.18	107.2	111.5	89.6	91.7	102.4	97.7	102.767	97.2667	1.05655	0.497541
Q549N0	CFL2	Cofilin 2 (Muscle), isoform CRA_a OS=Homo sapiens GN=CFL2 PE=2 SV=1	62.0482	9	45	5	166	18.725	7.88	104.8	102.5	100.9	95.8	96.5	99.5	102.733	97.2667	1.0562	0.0270088
E9PFW3	AP2M1	AP-2 complex subunit mu OS=Homo sapiens GN=AP2M1 PE=1 SV=1	42.6087	18	34	18	460	52.27	9.5	101.9	103.6	102.7	95.9	98.7	97.2	102.733	97.2667	1.0562	0.00445971
Q9H936	SLC25A22	Mitochondrial glutamate carrier 1 OS=Homo sapiens GN=SLC25A22 PE=1 SV=1	40.5573	8	18	8	323	34.448	9.29	104.1	102.9	101.2	100.6	96.4	94.8	102.733	97.2667	1.0562	0.0467533
P10114	RAP2A	Ras-related protein Rap-2a OS=Homo sapiens GN=RAP2A PE=1 SV=1	40.9836	6	10	1	183	20.602	4.82	102.5	99.5	106.2	106.3	94.5	91	102.733	97.2667	1.0562	0.337168
Q96N66	MBOAT7	Lysophospholipid acyltransferase 7 OS=Homo sapiens GN=MBOAT7 PE=1 SV=2	19.2797	8	14	8	472	52.73	8.97	104.2	103.9	100.1	98.5	99.1	94.2	102.733	97.2667	1.0562	0.0545161
Q01581	HMGCS1	Hydroxymethylglutaryl-CoA synthase, cytoplasmic OS=Homo sapiens GN=HMGCS1 PE=1 SV=2	20.7692	7	10	7	520	57.257	5.41	106.4	99.1	102.7	100.4	97.2	94.2	102.733	97.2667	1.0562	0.119203
Q6NX51	EXOC4	Exocyst complex component 4 OS=Homo sapiens GN=EXOC4 PE=2 SV=1	17.4538	12	14	12	974	110.429	6.49	108.9	101.5	97.8	94.4	99	98.4	102.733	97.2667	1.0562	0.200275
Q9Y6W5	WASF2	Wiskott-Aldrich syndrome protein family member 2 OS=Homo sapiens GN=WASF2 PE=1 SV=3	5.62249	2	2	2	498	54.25	5.53	110.8	105.2	92.2	94.7	108.5	88.6	102.733	97.2667	1.0562	0.53493
A0A024QZ30	SDHA	Succinate dehydrogenase [ubiquinone] flavoprotein subunit, mitochondrial OS=Homo sapiens GN=SDHA PE=3 SV=1	53.1627	23	56	23	664	72.645	7.39	102.5	102.6	103	98.5	97.7	95.6	102.7	97.2667	1.05586	0.00346768
O75306	NDUFS2	NADH dehydrogenase [ubiquinone] iron-sulfur protein 2, mitochondrial OS=Homo sapiens GN=NDUFS2 PE=1 SV=2	47.0842	15	32	15	463	52.512	7.55	100	105.9	102.2	100.5	97	94.3	102.7	97.2667	1.05586	0.0942354
Q9NVT9	ARMC1	Armadillo repeat-containing protein 1 OS=Homo sapiens GN=ARMC1 PE=1 SV=1	25.5319	5	5	5	282	31.261	5.74	102.4	107.4	98.4	98.7	99.7	93.5	102.733	97.3	1.05584	0.168438
A0A0J9YXF2	PON2	Paraoxonase 2, isoform CRA_a OS=Homo sapiens GN=PON2 PE=1 SV=1	65.6	14	35	14	375	41.501	5.72	102.1	103.5	102.6	101.6	94.9	95.4	102.733	97.3	1.05584	0.0684235
Q15691	MAPRE1	Microtubule-associated protein RP/EB family member 1 OS=Homo sapiens GN=MAPRE1 PE=1 SV=3	62.3134	13	29	13	268	29.98	5.14	104.4	101.1	102.7	95.2	98	98.7	102.733	97.3	1.05584	0.0192063
A0A024RBS2	RPLP0	60S acidic ribosomal protein P0 OS=Homo sapiens GN=RPLP0 PE=3 SV=1	63.0915	14	68	14	317	34.252	5.97	103.5	100.7	103.9	97.6	98.4	95.9	102.7	97.3	1.0555	0.0123683
O00767	SCD	Acyl-CoA desaturase OS=Homo sapiens GN=SCD PE=1 SV=2	22.5627	4	14	4	359	41.496	9	102.1	102.5	103.5	129.4	80.4	82.1	102.7	97.3	1.0555	0.753632
Q5U091	NRAS	Neuroblastoma RAS viral (V-ras) oncogene homolog OS=Homo sapiens GN=NRAS PE=2 SV=1	52.381	6	11	3	189	21.216	5.17	102.5	104.1	101.5	97.3	95.8	98.8	102.7	97.3	1.0555	0.00934873
Q5T9B7	AK1	Adenylate kinase isoenzyme 1 OS=Homo sapiens GN=AK1 PE=1 SV=1	32.381	4	8	4	210	23.396	8.6	99	104.5	104.6	95.9	100	96	102.7	97.3	1.0555	0.0778749
Q9NZQ3	NCKIPSD	NCK-interacting protein with SH3 domain OS=Homo sapiens GN=NCKIPSD PE=1 SV=1	6.23269	4	5	4	722	78.91	6.38	98.5	107.6	102	91.4	103	97.5	102.7	97.3	1.0555	0.27482
Q9UEY8	ADD3	Gamma-adducin OS=Homo sapiens GN=ADD3 PE=1 SV=1	12.7479	7	7	7	706	79.105	6.32	99	100.4	108.7	93.3	99.9	98.7	102.7	97.3	1.0555	0.212564
Q9C040	TRIM2	Tripartite motif-containing protein 2 OS=Homo sapiens GN=TRIM2 PE=1 SV=1	7.66129	4	4	4	744	81.479	6.96	103.3	102.6	102.2	93.3	100.7	97.9	102.7	97.3	1.0555	0.0685078
B2R838		cDNA, FLJ93726, highly similar to Homo sapiens ras homolog gene family, member E (ARHE), mRNA OS=Homo sapiens PE=2 SV=1	8.19672	1	1	1	244	27.324	8.48	111.7	104.7	91.7	90.6	100	101.3	102.7	97.3	1.0555	0.469136
A0A024RDA9	EXOC1	Exocyst complex component 1, isoform CRA_b OS=Homo sapiens GN=EXOC1 PE=4 SV=1	8.38926	6	8	6	894	101.917	6.61	103.5	101.9	102.7	94	99.8	98.1	102.7	97.3	1.0555	0.0387898
Q15119	PDK2	[Pyruvate dehydrogenase (acetyl-transferring)] kinase isozyme 2, mitochondrial OS=Homo sapiens GN=PDK2 PE=1 SV=2	8.59951	2	2	2	407	46.124	6.61	96.1	107.2	104.8	101.3	97.6	93	102.7	97.3	1.0555	0.26203
B0QY89	EIF3L	Eukaryotic translation initiation factor 3 subunit L OS=Homo sapiens GN=EIF3L PE=1 SV=1	38.5502	19	48	19	607	70.857	6.65	103.2	100.8	104	95.8	99.1	97	102.667	97.3	1.05516	0.0169467
A6NFX8	NUDT5	ADP-sugar pyrophosphatase OS=Homo sapiens GN=NUDT5 PE=1 SV=1	37.069	8	13	8	232	25.879	5.19	102.7	102.1	103.2	92.5	99	100.4	102.667	97.3	1.05516	0.0940607
A0A0S2Z5H3	CLINT1	Clathrin interactor 1 isoform 2 (Fragment) OS=Homo sapiens GN=CLINT1 PE=2 SV=1	17.2628	9	17	9	643	70.25	6.58	99.1	102.2	106.7	96.3	98.1	97.5	102.667	97.3	1.05516	0.0772115
P05362	ICAM1	Intercellular adhesion molecule 1 OS=Homo sapiens GN=ICAM1 PE=1 SV=2	6.76692	3	4	3	532	57.789	7.99	104.5	97.5	106	107.5	92	92.4	102.667	97.3	1.05516	0.40233
O00161	SNAP23	Synaptosomal-associated protein 23 OS=Homo sapiens GN=SNAP23 PE=1 SV=1	58.2938	7	15	7	211	23.34	5.01	99.9	105	103.1	95.4	99.7	96.8	102.667	97.3	1.05516	0.051553
P52888	THOP1	Thimet oligopeptidase OS=Homo sapiens GN=THOP1 PE=1 SV=2	37.881	22	30	22	689	78.789	6.05	102.8	104.8	100.5	94.7	97.7	99.6	102.7	97.3333	1.05514	0.0469983
P62633	CNBP	Cellular nucleic acid-binding protein OS=Homo sapiens GN=CNBP PE=1 SV=1	48.5876	7	17	7	177	19.45	7.71	104.3	100	103.8	99.7	94.3	98	102.7	97.3333	1.05514	0.0624399
Q9UKF7	PITPNC1	Cytoplasmic phosphatidylinositol transfer protein 1 OS=Homo sapiens GN=PITPNC1 PE=1 SV=3	2.40964	1	1	1	332	38.363	6.4	115.1	104.4	88.6	79.5	98.1	114.4	102.7	97.3333	1.05514	0.693982
Q9Y295	DRG1	Developmentally-regulated GTP-binding protein 1 OS=Homo sapiens GN=DRG1 PE=1 SV=1	50.4087	16	29	16	367	40.517	8.9	102	101.8	104.2	93	99.9	99.1	102.667	97.3333	1.05479	0.0821947
P49407	ARRB1	Beta-arrestin-1 OS=Homo sapiens GN=ARRB1 PE=1 SV=2	37.799	12	19	11	418	47.036	6.2	102.8	106.1	99.1	91.6	101.1	99.3	102.667	97.3333	1.05479	0.20703
P51970	NDUFA8	NADH dehydrogenase [ubiquinone] 1 alpha subcomplex subunit 8 OS=Homo sapiens GN=NDUFA8 PE=1 SV=3	52.3256	8	25	8	172	20.092	7.65	104.1	104.8	99.1	98.9	96.5	96.6	102.667	97.3333	1.05479	0.0528104
A0A024RBR3	DENR	Density-regulated protein OS=Homo sapiens GN=DENR PE=3 SV=1	18.1818	3	10	3	198	22.078	5.3	104	101.4	102.6	93.9	99.6	98.5	102.667	97.3333	1.05479	0.0485065
A8K874		cDNA FLJ77588, highly similar to Homo sapiens MAK10 homolog, amino-acid N-acetyltransferase subunit, (S. cerevisiae) (MAK10), mRNA OS=Homo sapiens PE=2 SV=1	9.37931	5	6	5	725	83.554	7.05	108.2	102.2	97.6	93.2	101.5	97.3	102.667	97.3333	1.05479	0.242601
P51946	CCNH	Cyclin-H OS=Homo sapiens GN=CCNH PE=1 SV=1	10.8359	2	4	2	323	37.619	7.15	101.4	106.2	100.4	94.4	100.3	97.3	102.667	97.3333	1.05479	0.0970607
A0A0G2JH68	DIAPH1	Protein diaphanous homolog 1 OS=Homo sapiens GN=DIAPH1 PE=1 SV=1	20.3616	20	30	20	1272	141.269	5.39	104.6	101.9	101.5	92.7	99	100.4	102.667	97.3667	1.05443	0.10723
H0UI06	COX7A2	Cytochrome c oxidase subunit 7A2, mitochondrial OS=Homo sapiens GN=COX7A2 PE=1 SV=1	20	2	9	2	115	12.836	9.13	102.9	106.2	98.9	99.6	96.7	95.8	102.667	97.3667	1.05443	0.0919705
E7EQB3	TSEN34	tRNA-splicing endonuclease subunit Sen34 OS=Homo sapiens GN=TSEN34 PE=1 SV=2	20	5	8	5	315	34.297	8.84	99.4	103.2	105.4	95.1	97.9	99.1	102.667	97.3667	1.05443	0.0663926
A8K4K1		cDNA FLJ78216, highly similar to Homo sapiens lysosomal neuraminidase, mRNA OS=Homo sapiens PE=2 SV=1	8.43373	3	3	3	415	45.31	5.88	101.5	103.8	102.7	98.5	97	96.6	102.667	97.3667	1.05443	0.00383957
B7Z4N1		cDNA FLJ53906, highly similar to Tubulin beta chain OS=Homo sapiens PE=2 SV=1	65.2542	18	307	1	354	39.869	4.97	71.7	106	130.2	102	83.4	106.7	102.633	97.3667	1.05409	0.788934
P31939	ATIC	Bifunctional purine biosynthesis protein PURH OS=Homo sapiens GN=ATIC PE=1 SV=3	79.223	37	110	37	592	64.575	6.71	103.8	101.4	102.7	95.4	97.9	98.8	102.633	97.3667	1.05409	0.0128672
O60716	CTNND1	Catenin delta-1 OS=Homo sapiens GN=CTNND1 PE=1 SV=1	37.7066	26	45	26	968	108.103	6.23	102.6	103.3	102	97.7	98.5	95.9	102.633	97.3667	1.05409	0.00353576
P61011	SRP54	Signal recognition particle 54 kDa protein OS=Homo sapiens GN=SRP54 PE=1 SV=1	40.873	16	26	16	504	55.668	8.75	104.5	100.3	103.1	95.9	98	98.2	102.633	97.3667	1.05409	0.0214945
Q9UHD9	UBQLN2	Ubiquilin-2 OS=Homo sapiens GN=UBQLN2 PE=1 SV=2	27.2436	11	26	6	624	65.655	5.22	102.9	107.6	97.4	100.7	97.5	93.9	102.633	97.3667	1.05409	0.211237
Q9NR50	EIF2B3	Translation initiation factor eIF-2B subunit gamma OS=Homo sapiens GN=EIF2B3 PE=1 SV=1	36.0619	12	19	12	452	50.208	6.47	100.8	105.1	102	94.7	99.1	98.3	102.633	97.3667	1.05409	0.0475188
Q9P0J7	KCMF1	E3 ubiquitin-protein ligase KCMF1 OS=Homo sapiens GN=KCMF1 PE=1 SV=2	17.8478	4	5	4	381	41.919	5.66	102.4	104.3	101.2	94.4	99.9	97.8	102.633	97.3667	1.05409	0.0457561
Q9H0B6	KLC2	Kinesin light chain 2 OS=Homo sapiens GN=KLC2 PE=1 SV=1	25.4019	12	14	9	622	68.892	7.15	103.1	100.7	104.1	95.3	99	97.8	102.633	97.3667	1.05409	0.0238776
Q8NB37	GATD1	Glutamine amidotransferase-like class 1 domain-containing protein 1 OS=Homo sapiens GN=GATD1 PE=1 SV=1	21.3636	3	5	3	220	23.283	6.61	98.8	104.9	104.2	99.3	93.4	99.4	102.633	97.3667	1.05409	0.129594
Q9BUL8	PDCD10	Programmed cell death protein 10 OS=Homo sapiens GN=PDCD10 PE=1 SV=1	26.8868	5	6	5	212	24.686	8.19	113.3	96.9	97.7	91.7	99	101.4	102.633	97.3667	1.05409	0.435456
A0A024R7L2	HSPC142	HSPC142 protein, isoform CRA_a OS=Homo sapiens GN=HSPC142 PE=4 SV=1	9.42249	2	3	2	329	36.537	4.64	96.5	101.6	109.8	93.5	100.1	98.5	102.633	97.3667	1.05409	0.293043
Q8N6H7	ARFGAP2	ADP-ribosylation factor GTPase-activating protein 2 OS=Homo sapiens GN=ARFGAP2 PE=1 SV=1	10.3647	4	5	4	521	56.685	7.99	99.8	106.4	101.7	91.1	100.7	100.3	102.633	97.3667	1.05409	0.227551
Q9H4I9	SMDT1	Essential MCU regulator, mitochondrial OS=Homo sapiens GN=SMDT1 PE=1 SV=1	19.6262	1	1	1	107	11.434	7.27	92.3	109.8	105.8	89.7	107	95.4	102.633	97.3667	1.05409	0.51294
A2A2G4	ALG6	Alpha-1,3-glucosyltransferase OS=Homo sapiens GN=ALG6 PE=1 SV=1	4.3222	2	2	2	509	58.309	8.46	98.2	111.3	98.3	98.8	92.1	101.2	102.6	97.3667	1.05375	0.36551
B5BUB5	SSB	Autoantigen La (Fragment) OS=Homo sapiens GN=SSB PE=2 SV=1	62.2549	29	85	29	408	46.838	7.12	101.9	103.9	102	99.4	96.2	96.5	102.6	97.3667	1.05375	0.0124027
Q9HD42	CHMP1A	Charged multivesicular body protein 1a OS=Homo sapiens GN=CHMP1A PE=1 SV=1	3.57143	1	2	1	196	21.689	8.06	115.2	98.7	93.9	95.1	100	97	102.6	97.3667	1.05375	0.472597
E7EVA0	MAP4	Microtubule-associated protein OS=Homo sapiens GN=MAP4 PE=1 SV=1	26.7305	49	102	23	2297	245.292	6.23	103.9	102.2	101.8	95.9	98	98.3	102.633	97.4	1.05373	0.00619312
A0A0D9SF53	DDX3X	ATP-dependent RNA helicase DDX3X OS=Homo sapiens GN=DDX3X PE=1 SV=1	48.2947	29	87	28	733	81.426	8.07	104.3	101.4	102.2	93.9	99.8	98.5	102.633	97.4	1.05373	0.0580155
A0A109NGN6		Proteasome subunit alpha type OS=Homo sapiens PE=2 SV=1	63.0705	11	45	11	241	26.394	4.79	101	104.7	102.2	98.2	98	96	102.633	97.4	1.05373	0.0156522
P51116	FXR2	Fragile X mental retardation syndrome-related protein 2 OS=Homo sapiens GN=FXR2 PE=1 SV=2	36.107	18	35	14	673	74.178	6.23	102.3	104.4	101.2	94.9	101	96.3	102.633	97.4	1.05373	0.0647807
Q13148	TARDBP	TAR DNA-binding protein 43 OS=Homo sapiens GN=TARDBP PE=1 SV=1	42.7536	12	22	3	414	44.711	6.19	101.4	100.4	106.1	96	97	99.2	102.633	97.4	1.05373	0.0586228
Q9UL32	BOK	Bcl-2 related ovarian killer OS=Homo sapiens GN=BOK PE=2 SV=1	6.57277	1	1	1	213	23.525	9.51	104.3	104.7	98.9	106.4	96	89.8	102.633	97.4	1.05373	0.370451
Q9UJ41	RABGEF1	Rab5 GDP/GTP exchange factor OS=Homo sapiens GN=RABGEF1 PE=1 SV=2	1.55367	1	1	1	708	79.321	6.81	90.3	114.1	103.5	93.9	96.1	102.2	102.633	97.4	1.05373	0.514054
O00159	MYO1C	Unconventional myosin-Ic OS=Homo sapiens GN=MYO1C PE=1 SV=4	49.5767	44	103	15	1063	121.606	9.41	102	102	103.9	100.3	97.5	94.4	102.633	97.4	1.05373	0.0450622
Q9Y6C9	MTCH2	Mitochondrial carrier homolog 2 OS=Homo sapiens GN=MTCH2 PE=1 SV=1	45.5446	9	21	9	303	33.309	7.97	102.8	103.5	101.5	104.9	96.1	91.2	102.6	97.4	1.05339	0.268537
A0A1B0GTU4	PXN	Paxillin OS=Homo sapiens GN=PXN PE=1 SV=1	28.0296	16	28	16	1081	115.832	5.64	102.1	102.5	103.2	91.4	101	99.8	102.6	97.4	1.05339	0.162019
Q8IXU6	SLC35F2	Solute carrier family 35 member F2 OS=Homo sapiens GN=SLC35F2 PE=1 SV=1	17.1123	3	6	3	374	41.185	6.21	108.1	99.5	100.2	96.1	99.1	97	102.6	97.4	1.05339	0.147112
P22830	FECH	Ferrochelatase, mitochondrial OS=Homo sapiens GN=FECH PE=1 SV=2	36.8794	10	13	10	423	47.832	8.73	101.6	104.4	101.8	100.4	97	94.8	102.6	97.4	1.05339	0.0491689
B4DMB7		cDNA FLJ55986 OS=Homo sapiens PE=2 SV=1	2.89017	1	1	1	519	59.703	8.29	104	95.9	107.9	89.8	100.6	101.8	102.6	97.4	1.05339	0.37398
A9UGY9	ATG5	Autophagy protein 5 OS=Homo sapiens GN=ATG5 PE=2 SV=1	20	4	5	4	275	32.426	5.77	103.4	104.6	99.8	99.7	98.5	94	102.6	97.4	1.05339	0.082497
Q96PY5	FMNL2	Formin-like protein 2 OS=Homo sapiens GN=FMNL2 PE=1 SV=3	7.91897	7	9	1	1086	123.243	7.4	106.2	96	105.6	105.4	96	90.8	102.6	97.4	1.05339	0.390196
O15379	HDAC3	Histone deacetylase 3 OS=Homo sapiens GN=HDAC3 PE=1 SV=2	14.9533	4	5	4	428	48.816	5.16	96.5	109.1	102.2	93.8	99.5	98.9	102.6	97.4	1.05339	0.270183
Q9H9A5	CNOT10	CCR4-NOT transcription complex subunit 10 OS=Homo sapiens GN=CNOT10 PE=1 SV=1	9.81183	5	6	5	744	82.257	7.78	102.3	97.9	107.6	96.1	97.9	98.2	102.6	97.4	1.05339	0.145277
A0A024R8Y2	POU2F1	POU domain protein OS=Homo sapiens GN=POU2F1 PE=3 SV=1	3.63392	2	2	2	743	76.425	6.81	99.9	102.3	105.6	98.5	99.3	94.4	102.6	97.4	1.05339	0.081333
P35613	BSG	Basigin OS=Homo sapiens GN=BSG PE=1 SV=2	33.7662	9	34	9	385	42.174	5.66	103	97.3	107.4	100.7	94.7	96.8	102.567	97.4	1.05305	0.204462
Q13526	PIN1	Peptidyl-prolyl cis-trans isomerase NIMA-interacting 1 OS=Homo sapiens GN=PIN1 PE=1 SV=1	51.5337	6	12	6	163	18.232	8.82	106	101.7	100	95	96.6	100.6	102.567	97.4	1.05305	0.101782
A8MYZ9	HDHD5	Haloacid dehalogenase-like hydrolase domain-containing 5 OS=Homo sapiens GN=HDHD5 PE=1 SV=1	25.5605	3	5	1	223	23.816	6.51	110.7	115.7	81.3	101.8	95.3	95.1	102.567	97.4	1.05305	0.661746
M0QZR4	ARHGEF1	Rho guanine nucleotide exchange factor 1 OS=Homo sapiens GN=ARHGEF1 PE=1 SV=1	18.4917	15	21	15	968	108.257	6.15	103	101.9	102.9	94.7	98.7	98.9	102.6	97.4333	1.05303	0.0216094
A0A087X256	WASHC4	WASH complex subunit 4 OS=Homo sapiens GN=WASHC4 PE=1 SV=1	7.2402	6	9	6	1174	136.415	7.44	102.5	102	103.3	93.5	98.6	100.2	102.6	97.4333	1.05303	0.0657922
Q9Y3P9	RABGAP1	Rab GTPase-activating protein 1 OS=Homo sapiens GN=RABGAP1 PE=1 SV=3	13.0964	9	12	9	1069	121.66	5.25	100.7	103.1	104	94.8	99.5	98	102.6	97.4333	1.05303	0.0384537
Q9NQ86	TRIM36	E3 ubiquitin-protein ligase TRIM36 OS=Homo sapiens GN=TRIM36 PE=1 SV=2	1.37363	1	1	1	728	82.96	6.11	99.5	99.2	109.1	93.7	96.2	102.4	102.6	97.4333	1.05303	0.281517
P30837	ALDH1B1	Aldehyde dehydrogenase X, mitochondrial OS=Homo sapiens GN=ALDH1B1 PE=1 SV=3	37.3308	16	32	14	517	57.17	6.8	100	107.6	100.1	102	98.7	91.6	102.567	97.4333	1.05269	0.265472
Q15369	ELOC	Elongin-C OS=Homo sapiens GN=ELOC PE=1 SV=1	52.6786	5	18	5	112	12.465	4.78	101	101.2	105.5	100.5	94.7	97.1	102.567	97.4333	1.05269	0.0830285
Q9UI09	NDUFA12	NADH dehydrogenase [ubiquinone] 1 alpha subcomplex subunit 12 OS=Homo sapiens GN=NDUFA12 PE=1 SV=1	71.7241	8	14	8	145	17.104	9.63	101	106.3	100.4	97	96.8	98.5	102.567	97.4333	1.05269	0.0580295
B3KT21		cDNA FLJ37476 fis, clone BRAWH2012827, highly similar to Homo sapiens BH3 interacting domain death agonist (BID), transcript variant 1, mRNA OS=Homo sapiens PE=2 SV=1	16.1826	3	4	3	241	26.792	7.08	101.2	106.6	99.9	99.4	96.5	96.4	102.567	97.4333	1.05269	0.0870239
B3KMW3		cDNA FLJ12779 fis, clone NT2RP2001748, moderately similar to FARNESYL PYROPHOSPHATE SYNTHETASE OS=Homo sapiens PE=2 SV=1	60.5505	6	10	1	109	12.529	5.5	98.6	103.7	105.4	85	107.5	99.8	102.567	97.4333	1.05269	0.498871
Q9H7P9	PLEKHG2	Pleckstrin homology domain-containing family G member 2 OS=Homo sapiens GN=PLEKHG2 PE=1 SV=3	6.49351	5	5	5	1386	147.877	5.86	99.7	106	102	92.6	100.1	99.6	102.567	97.4333	1.05269	0.166697
O14639	ABLIM1	Actin-binding LIM protein 1 OS=Homo sapiens GN=ABLIM1 PE=1 SV=3	2.57069	2	2	2	778	87.631	8.59	101	102.2	104.5	102.5	88	101.8	102.567	97.4333	1.05269	0.3479
J3KN67	TPM3	Tropomyosin alpha-3 chain OS=Homo sapiens GN=TPM3 PE=1 SV=1	46.6667	18	58	4	285	33.202	4.77	103.7	99.9	104	96	95	101.3	102.533	97.4333	1.05234	0.0966235
Q9H8S9	MOB1A	MOB kinase activator 1A OS=Homo sapiens GN=MOB1A PE=1 SV=4	20.3704	5	11	5	216	25.064	6.95	101.9	100.7	105	98.4	96.5	97.4	102.533	97.4333	1.05234	0.02159
B2RCM6		cDNA, FLJ96161 OS=Homo sapiens PE=2 SV=1	25.6917	5	8	5	253	28.177	9.54	104.8	100.4	102.4	97	101.4	93.9	102.533	97.4333	1.05234	0.113044
E9PAV3	NACA	Nascent polypeptide-associated complex subunit alpha, muscle-specific form OS=Homo sapiens GN=NACA PE=1 SV=1	3.70549	6	40	6	2078	205.295	9.58	103.4	101	103.3	93.8	100.5	98.1	102.567	97.4667	1.05233	0.0730688
Q12768	WASHC5	WASH complex subunit 5 OS=Homo sapiens GN=WASHC5 PE=1 SV=1	14.8404	12	12	12	1159	134.201	6.98	101.3	103.8	102.6	93.1	99.6	99.7	102.567	97.4667	1.05233	0.090852
Q6P1A2	LPCAT3	Lysophospholipid acyltransferase 5 OS=Homo sapiens GN=LPCAT3 PE=1 SV=1	5.95483	1	3	1	487	55.998	8.69	121.4	79.8	106.5	102.9	90.1	99.4	102.567	97.4667	1.05233	0.709686
I3L210	FBXO39	F-box only protein 39 (Fragment) OS=Homo sapiens GN=FBXO39 PE=4 SV=1	28	2	2	2	50	6.024	9.01	89.9	108.3	109.5	95.1	97.1	100.2	102.567	97.4667	1.05233	0.477427
A0AVT1	UBA6	Ubiquitin-like modifier-activating enzyme 6 OS=Homo sapiens GN=UBA6 PE=1 SV=1	30.2281	21	34	21	1052	117.895	6.14	102.9	103.3	101.4	94.7	99.1	98.6	102.533	97.4667	1.05198	0.0282082
Q53FX5		Lin-7 homolog C variant (Fragment) OS=Homo sapiens PE=2 SV=1	20.8122	3	7	3	197	21.806	8.02	101.9	102.6	103.1	96.3	98.8	97.3	102.533	97.4667	1.05198	0.00326397
A0A024RBX8	AP1S2	Adaptor-related protein complex 1, sigma 2 subunit, isoform CRA_d OS=Homo sapiens GN=AP1S2 PE=4 SV=1	8.54271	2	2	1	199	22.688	6.77	105.5	97.5	104.6	93.7	102.5	96.2	102.533	97.4667	1.05198	0.236429
A0A024QZW0	TPMT	Thiopurine S-methyltransferase, isoform CRA_d OS=Homo sapiens GN=TPMT PE=3 SV=1	28.9796	6	6	6	245	28.162	6.23	104.8	103	99.8	90.3	99	103.1	102.533	97.4667	1.05198	0.278806
A0A0A0MR51	FADS1	Fatty acid desaturase 1 OS=Homo sapiens GN=FADS1 PE=1 SV=1	4.99002	2	3	2	501	57.849	9.48	102.7	100.8	104.1	101.2	91.7	99.5	102.533	97.4667	1.05198	0.174998
P21359	NF1	Neurofibromin OS=Homo sapiens GN=NF1 PE=1 SV=2	1.1976	3	3	3	2839	319.168	7.39	106.9	97.8	102.9	93.5	101.8	97.1	102.533	97.4667	1.05198	0.228294
E5KSY5		Mitochondrial twinkle protein OS=Homo sapiens PE=4 SV=1	3.50877	2	2	2	684	77.106	8.98	98.9	107.4	101.3	99.3	102	91.1	102.533	97.4667	1.05198	0.288205
Q8WVM8	SCFD1	Sec1 family domain-containing protein 1 OS=Homo sapiens GN=SCFD1 PE=1 SV=4	39.5639	18	34	18	642	72.334	6.27	105.1	101.6	100.8	100.1	98.6	93.7	102.5	97.4667	1.05164	0.097919
Q5T4U5	ACADM	Acyl-Coenzyme A dehydrogenase, C-4 to C-12 straight chain, isoform CRA_a OS=Homo sapiens GN=ACADM PE=1 SV=1	50.6608	18	31	18	454	50.238	7.8	102.5	105.5	99.5	99.4	94.2	98.8	102.5	97.4667	1.05164	0.102647
C9JEJ2	PCYT1A	Choline-phosphate cytidylyltransferase A OS=Homo sapiens GN=PCYT1A PE=1 SV=1	40.7895	11	12	11	380	43.237	8.5	101.1	103.5	103	96.2	99.3	97	102.533	97.5	1.05162	0.0130815
A0A024QZ89	COG4	Component of oligomeric golgi complex 4, isoform CRA_d OS=Homo sapiens GN=COG4 PE=4 SV=1	7.09759	4	4	4	789	89.456	5.21	105.9	106.7	95	93.7	102.2	96.6	102.533	97.5	1.05162	0.328219
F8W6H6	MYO5A	Unconventional myosin-Va OS=Homo sapiens GN=MYO5A PE=1 SV=2	6.63073	10	11	10	1855	215.197	8.51	101.7	104.5	101.4	98.2	95.9	98.4	102.533	97.5	1.05162	0.0167158
Q13017	ARHGAP5	Rho GTPase-activating protein 5 OS=Homo sapiens GN=ARHGAP5 PE=1 SV=2	1.06525	1	1	1	1502	172.352	6.62	111.2	97	99.4	97.4	97	98.1	102.533	97.5	1.05162	0.316467
O14734	ACOT8	Acyl-coenzyme A thioesterase 8 OS=Homo sapiens GN=ACOT8 PE=1 SV=1	17.2414	3	7	3	319	35.891	7.56	99.7	109.6	98.3	93.3	100.5	98.7	102.533	97.5	1.05162	0.293182
P11940	PABPC1	Polyadenylate-binding protein 1 OS=Homo sapiens GN=PABPC1 PE=1 SV=2	44.9686	26	83	8	636	70.626	9.5	101.7	101	104.8	95.5	99.5	97.5	102.5	97.5	1.05128	0.0382228
P05198	EIF2S1	Eukaryotic translation initiation factor 2 subunit 1 OS=Homo sapiens GN=EIF2S1 PE=1 SV=3	57.1429	17	53	17	315	36.089	5.08	102	101.2	104.3	95.6	99.3	97.6	102.5	97.5	1.05128	0.0242381
P83731	RPL24	60S ribosomal protein L24 OS=Homo sapiens GN=RPL24 PE=1 SV=1	47.7707	10	38	10	157	17.768	11.25	102.1	102.7	102.7	94.8	101.6	96.1	102.5	97.5	1.05128	0.0753162
A0A024R094	PAIP1	Poly(A) binding protein interacting protein 1, isoform CRA_a OS=Homo sapiens GN=PAIP1 PE=4 SV=1	24.5098	6	7	1	306	34.992	4.79	109.8	106.8	90.9	87.2	110.5	94.8	102.5	97.5	1.05128	0.609085
A0A024RC97	PTDSS2	Phosphatidylserine synthase 2, isoform CRA_a OS=Homo sapiens GN=PTDSS2 PE=4 SV=1	7.80287	3	6	3	487	56.216	6.25	105.7	100.3	101.5	97.1	96.7	98.7	102.5	97.5	1.05128	0.0458633
A0A059RMK4	COX1	Cytochrome c oxidase subunit 1 OS=Homo sapiens GN=COX1 PE=3 SV=1	6.04288	3	6	2	513	57.053	6.7	91.8	110	105.7	100.3	99	93.2	102.5	97.5	1.05128	0.445174
O94888	UBXN7	UBX domain-containing protein 7 OS=Homo sapiens GN=UBXN7 PE=1 SV=2	10.8384	4	5	4	489	54.828	5.16	101.8	102.9	102.8	96.9	96.8	98.8	102.5	97.5	1.05128	0.00249412
Q86SQ4	ADGRG6	Adhesion G-protein coupled receptor G6 OS=Homo sapiens GN=ADGRG6 PE=1 SV=3	3.1122	3	4	3	1221	136.607	7.87	107.1	97.2	103.2	94.7	101	96.8	102.5	97.5	1.05128	0.217937
P11802	CDK4	Cyclin-dependent kinase 4 OS=Homo sapiens GN=CDK4 PE=1 SV=2	12.2112	3	6	2	303	33.708	7.01	106.1	101	100.4	89.2	99.4	103.9	102.5	97.5	1.05128	0.348234
Q9Y4J8	DTNA	Dystrobrevin alpha OS=Homo sapiens GN=DTNA PE=1 SV=2	1.61507	1	1	1	743	83.848	6.89	102.1	104.3	101.1	98.6	93	100.9	102.5	97.5	1.05128	0.119219
E5RJD8	TBCA	Tubulin-specific chaperone A OS=Homo sapiens GN=TBCA PE=1 SV=1	53.7815	10	19	10	119	14.297	5.12	107.1	99.7	100.6	93.1	96.9	102.5	102.467	97.5	1.05094	0.238714
Q9H0C8	ILKAP	Integrin-linked kinase-associated serine/threonine phosphatase 2C OS=Homo sapiens GN=ILKAP PE=1 SV=1	24.7449	8	11	8	392	42.88	7.09	104.6	101.1	101.7	95.5	100.8	96.2	102.467	97.5	1.05094	0.066411
O60645	EXOC3	Exocyst complex component 3 OS=Homo sapiens GN=EXOC3 PE=1 SV=2	12.1693	6	8	6	756	86.79	6.11	101.1	103.2	103.1	96.4	99.6	96.5	102.467	97.5	1.05094	0.0166438
Q13325	IFIT5	Interferon-induced protein with tetratricopeptide repeats 5 OS=Homo sapiens GN=IFIT5 PE=1 SV=1	11.8257	4	6	4	482	55.812	7.4	92.5	115.3	99.6	85.5	107.5	99.5	102.467	97.5	1.05094	0.62203
A0A0A6YYL6	RPL17-C18orf32	Protein RPL17-C18orf32 OS=Homo sapiens GN=RPL17-C18orf32 PE=3 SV=1	40.7895	9	49	9	228	26.356	10.1	101.3	100.9	105.3	98.1	98.5	96	102.5	97.5333	1.05092	0.0363815
Q9BX40	LSM14B	Protein LSM14 homolog B OS=Homo sapiens GN=LSM14B PE=1 SV=1	12.4675	2	2	2	385	42.045	9.69	95.8	108.9	102.8	97.2	99.9	95.5	102.5	97.5333	1.05092	0.281735
Q15276	RABEP1	Rab GTPase-binding effector protein 1 OS=Homo sapiens GN=RABEP1 PE=1 SV=2	5.22042	2	3	2	862	99.229	5.01	93.1	113.8	100.6	97.4	99.5	95.7	102.5	97.5333	1.05092	0.464587
Q5SYE7	NHSL1	NHS-like protein 1 OS=Homo sapiens GN=NHSL1 PE=1 SV=2	1.61491	2	2	2	1610	170.563	6.96	95.3	106.8	105.4	97.4	100.6	94.6	102.5	97.5333	1.05092	0.283834
Q96F86	EDC3	Enhancer of mRNA-decapping protein 3 OS=Homo sapiens GN=EDC3 PE=1 SV=1	5.11811	2	2	2	508	56.042	7.11	99.9	102.6	105	96.2	98.7	97.7	102.5	97.5333	1.05092	0.0390149
D3YTI2	ACP1	Low molecular weight phosphotyrosine protein phosphatase OS=Homo sapiens GN=ACP1 PE=1 SV=1	21.1765	2	2	1	85	9.445	8.35	104.7	103.9	98.8	92.9	102.9	96.8	102.467	97.5333	1.05058	0.22563
B4DJQ5		cDNA FLJ59211, highly similar to Glucosidase 2 subunit beta OS=Homo sapiens PE=2 SV=1	53.0841	22	51	22	535	60.096	4.42	101.4	102.8	103.2	103.1	95.1	94.4	102.467	97.5333	1.05058	0.157768
O95861	BPNT1	3'(2'),5'-bisphosphate nucleotidase 1 OS=Homo sapiens GN=BPNT1 PE=1 SV=1	53.8961	13	16	13	308	33.371	5.69	102.4	103.4	101.6	91.4	99.8	101.4	102.467	97.5333	1.05058	0.191774
V9HW87	HEL-S-299	Abhydrolase domain containing 14B, isoform CRA_a OS=Homo sapiens GN=HEL-S-299 PE=2 SV=1	51.9048	7	14	7	210	22.332	6.4	102.6	104.9	99.9	94.8	96	101.8	102.467	97.5333	1.05058	0.130601
Q9UH65	SWAP70	Switch-associated protein 70 OS=Homo sapiens GN=SWAP70 PE=1 SV=1	25.4701	13	22	13	585	68.954	5.87	102.4	103.6	101.4	97.9	97.2	97.5	102.467	97.5333	1.05058	0.00178716
Q9HA77	CARS2	Probable cysteine--tRNA ligase, mitochondrial OS=Homo sapiens GN=CARS2 PE=1 SV=1	8.51064	3	7	3	564	62.185	8.34	105.8	103.5	98.1	92.6	96.7	103.3	102.467	97.5333	1.05058	0.270663
Q8N6M3	FITM2	Fat storage-inducing transmembrane protein 2 OS=Homo sapiens GN=FITM2 PE=2 SV=1	8.39695	2	3	2	262	29.835	8.65	103.9	102.3	101.2	101.9	98.4	92.3	102.467	97.5333	1.05058	0.165536
Q9NP97	DYNLRB1	Dynein light chain roadblock-type 1 OS=Homo sapiens GN=DYNLRB1 PE=1 SV=3	83.3333	6	12	6	96	10.915	7.25	101.5	102.8	103	101.3	97.2	94.1	102.433	97.5333	1.05024	0.0836355
Q9H0Z9	RBM38	RNA-binding protein 38 OS=Homo sapiens GN=RBM38 PE=1 SV=2	4.1841	1	1	1	239	25.482	8.65	106.9	100.5	99.9	92.4	102.5	97.7	102.433	97.5333	1.05024	0.253582
B4E0Y9	STK26	Serine/threonine-protein kinase 26 OS=Homo sapiens GN=STK26 PE=1 SV=1	31.9635	11	20	7	438	49.153	5.68	104.9	100.8	101.6	94.9	97.2	100.5	102.433	97.5333	1.05024	0.0754509
P07814	EPRS	Bifunctional glutamate/proline--tRNA ligase OS=Homo sapiens GN=EPRS PE=1 SV=5	59.2593	72	179	71	1512	170.483	7.33	101.8	102.5	103.1	99.5	97.2	96	102.467	97.5667	1.05022	0.0109783
A2ABJ5	FLOT1	Flotillin-1 (Fragment) OS=Homo sapiens GN=FLOT1 PE=1 SV=1	11.7241	2	2	1	145	16.019	9.23	105.1	99.3	103	94.1	97.8	100.8	102.467	97.5667	1.05022	0.129765
P55884	EIF3B	Eukaryotic translation initiation factor 3 subunit B OS=Homo sapiens GN=EIF3B PE=1 SV=3	45.086	28	65	28	814	92.424	5	100.8	100.6	106	95.8	100	96.9	102.467	97.5667	1.05022	0.0867892
Q8NBJ4	GOLM1	Golgi membrane protein 1 OS=Homo sapiens GN=GOLM1 PE=1 SV=1	17.9551	5	8	5	401	45.306	4.97	98.6	103.6	105.2	99.3	94.5	98.9	102.467	97.5667	1.05022	0.122985
A0A024R2H2	TSEN2	tRNA-splicing endonuclease subunit Sen2 OS=Homo sapiens GN=TSEN2 PE=3 SV=1	1.93548	1	1	1	465	53.213	7.85	92	103.8	111.6	100.9	95.7	96.1	102.467	97.5667	1.05022	0.455566
G0XQ39	STIM1	STIM1L OS=Homo sapiens GN=STIM1 PE=1 SV=1	20.1011	13	17	12	791	88.591	6.64	101.8	104.7	100.8	99.5	97.7	95.5	102.433	97.5667	1.04988	0.0416074
Q7Z460	CLASP1	CLIP-associating protein 1 OS=Homo sapiens GN=CLASP1 PE=1 SV=1	8.3225	10	11	6	1538	169.346	9.03	100.7	104.8	101.8	95.4	100.5	96.8	102.433	97.5667	1.04988	0.0673796
A0A0K0K1K7	HEL-S-304	6-phosphogluconolactonase, isoform CRA_b OS=Homo sapiens GN=HEL-S-304 PE=2 SV=1	40.3101	7	10	7	258	27.53	6.05	105.6	101.9	99.8	91.9	96.8	104	102.433	97.5667	1.04988	0.280308
Q8IV50	LYSMD2	LysM and putative peptidoglycan-binding domain-containing protein 2 OS=Homo sapiens GN=LYSMD2 PE=1 SV=1	8.83721	2	2	2	215	23.449	5.35	101	105.5	100.8	94.8	91.8	106.1	102.433	97.5667	1.04988	0.35123
Q5JSH3	WDR44	WD repeat-containing protein 44 OS=Homo sapiens GN=WDR44 PE=1 SV=1	16.7579	10	11	10	913	101.304	5.45	101.8	107.4	98.1	94.7	100	98	102.433	97.5667	1.04988	0.193101
P54709	ATP1B3	Sodium/potassium-transporting ATPase subunit beta-3 OS=Homo sapiens GN=ATP1B3 PE=1 SV=1	27.2401	7	12	7	279	31.492	8.35	102.1	102.6	102.6	99	97.9	95.8	102.433	97.5667	1.04988	0.00695944
Q86WQ0	NR2C2AP	Nuclear receptor 2C2-associated protein OS=Homo sapiens GN=NR2C2AP PE=1 SV=1	17.2662	2	3	2	139	15.866	6.16	102.8	103.9	100.6	98.2	97.6	96.9	102.433	97.5667	1.04988	0.00946079
Q96EI5	TCEAL4	Transcription elongation factor A protein-like 4 OS=Homo sapiens GN=TCEAL4 PE=1 SV=2	10.2326	2	2	2	215	24.632	5.2	103.5	100.2	103.6	100.1	95	97.6	102.433	97.5667	1.04988	0.0579853
A0A059RVX4	COX1	Cytochrome c oxidase subunit 1 OS=Homo sapiens GN=COX1 PE=3 SV=1	6.04288	3	4	3	513	56.858	6.84	117.5	96.6	93.2	89.7	115.1	87.9	102.433	97.5667	1.04988	0.696666
Q8IVM0	CCDC50	Coiled-coil domain-containing protein 50 OS=Homo sapiens GN=CCDC50 PE=1 SV=1	34.3137	7	9	7	306	35.8	6.65	101.7	101.1	104.4	95.5	98.5	98.7	102.4	97.5667	1.04954	0.0289856
P20585	MSH3	DNA mismatch repair protein Msh3 OS=Homo sapiens GN=MSH3 PE=1 SV=4	7.82762	6	8	6	1137	127.332	8.02	98.3	103.5	105.4	95.9	100.8	96	102.4	97.5667	1.04954	0.14427
A0A024R6B2	ANGEL1	Angel homolog 1 (Drosophila), isoform CRA_b OS=Homo sapiens GN=ANGEL1 PE=4 SV=1	1.9403	1	1	1	670	75.227	4.82	103.3	106.9	97	97.3	98.1	97.3	102.4	97.5667	1.04954	0.171527
Q9BSJ2	TUBGCP2	Gamma-tubulin complex component 2 OS=Homo sapiens GN=TUBGCP2 PE=1 SV=2	16.5188	11	12	11	902	102.469	6.84	101.3	99.9	106.1	94.9	97.8	100.1	102.433	97.6	1.04952	0.114923
Q9UQ13	SHOC2	Leucine-rich repeat protein SHOC-2 OS=Homo sapiens GN=SHOC2 PE=1 SV=2	2.23368	1	1	1	582	64.847	8.46	100.6	110.6	96.1	96.4	97.3	99.1	102.433	97.6	1.04952	0.329575
I7H1S4	COX3	Cytochrome c oxidase subunit 3 OS=Homo sapiens GN=COX3 PE=3 SV=1	5.30303	1	2	1	264	30.328	7.31	98.5	101.6	107.2	107.4	92	93.4	102.433	97.6	1.04952	0.431952
Q96CB9	NSUN4	5-methylcytosine rRNA methyltransferase NSUN4 OS=Homo sapiens GN=NSUN4 PE=1 SV=2	5.72917	2	2	2	384	43.061	8.18	99.6	100.6	107.1	103.5	96.9	92.4	102.433	97.6	1.04952	0.292395
Q9H3S7	PTPN23	Tyrosine-protein phosphatase non-receptor type 23 OS=Homo sapiens GN=PTPN23 PE=1 SV=1	15.4645	19	25	19	1636	178.861	6.92	103.6	102.4	101.2	96.1	100.3	96.4	102.4	97.6	1.04918	0.0342442
A8K607		cDNA FLJ76855, highly similar to Homo sapiens exportin 7 (XPO7), mRNA OS=Homo sapiens PE=2 SV=1	16.0994	11	14	11	1087	123.847	6.34	101	104.9	101.3	95.9	101.3	95.6	102.4	97.6	1.04918	0.0983534
Q8TE04	PANK1	Pantothenate kinase 1 OS=Homo sapiens GN=PANK1 PE=1 SV=2	1.17057	1	1	1	598	64.298	7.56	107.1	98.2	101.9	95.5	97.6	99.7	102.4	97.6	1.04918	0.167646
M0R0P8	MYO9B	Unconventional myosin-IXb OS=Homo sapiens GN=MYO9B PE=1 SV=1	3.05981	5	5	5	2157	243.248	8.78	108.1	101.3	97.8	87.4	100.1	105.3	102.4	97.6	1.04918	0.476437
A0A024R248	C9orf89	Chromosome 9 open reading frame 89, isoform CRA_b OS=Homo sapiens GN=C9orf89 PE=4 SV=1	11.4754	2	2	2	183	20.613	8.1	95	108.1	104.1	99.3	98.7	94.8	102.4	97.6	1.04918	0.309223
O95470	SGPL1	Sphingosine-1-phosphate lyase 1 OS=Homo sapiens GN=SGPL1 PE=1 SV=3	27.4648	12	15	12	568	63.483	9.16	99.2	104.5	103.4	104.9	95.8	92.1	102.367	97.6	1.04884	0.312874
Q2M2I8	AAK1	AP2-associated protein kinase 1 OS=Homo sapiens GN=AAK1 PE=1 SV=3	16.129	7	9	5	961	103.821	6.6	100.5	108.8	97.8	101	95.7	96.1	102.367	97.6	1.04884	0.26959
Q15058	KIF14	Kinesin-like protein KIF14 OS=Homo sapiens GN=KIF14 PE=1 SV=1	3.70146	4	4	4	1648	186.375	7.91	99.2	100.5	107.4	91.6	97.3	103.9	102.367	97.6	1.04884	0.336761
B7Z4C7		cDNA FLJ57321, moderately similar to Moesin OS=Homo sapiens PE=2 SV=1	57.3529	12	39	1	204	23.899	6.2	100.6	106.1	100.4	91	97.6	104.2	102.367	97.6	1.04884	0.324179
A0A024R451	SERPINE2	Serpin peptidase inhibitor, clade E (Nexin, plasminogen activator inhibitor type 1), member 2, isoform CRA_a OS=Homo sapiens GN=SERPINE2 PE=3 SV=1	4.52261	1	2	1	398	43.974	9.29	97.5	104.4	105.2	100	94.6	98.2	102.367	97.6	1.04884	0.177287
Q04656	ATP7A	Copper-transporting ATPase 1 OS=Homo sapiens GN=ATP7A PE=1 SV=3	7.86667	7	8	7	1500	163.27	6.24	98.9	102.6	105.6	101.5	97.9	93.4	102.367	97.6	1.04884	0.192013
Q53HM1		Uridine-cytidine kinase (Fragment) OS=Homo sapiens PE=2 SV=1	1.64234	1	1	1	548	61.163	7.36	99.7	110.1	97.3	95.9	102.1	94.8	102.367	97.6	1.04884	0.352819
A0A140VJK1		Testicular tissue protein Li 75 OS=Homo sapiens PE=2 SV=1	47.4627	14	42	14	335	37.408	5.39	103.2	101.3	102.7	93.1	100.5	99.3	102.4	97.6333	1.04882	0.113797
A0A024R8L7	ACOX1	Acyl-coenzyme A oxidase OS=Homo sapiens GN=ACOX1 PE=3 SV=1	31.9697	14	22	14	660	74.638	7.62	102.9	102.1	102.2	96.2	97.8	98.9	102.4	97.6333	1.04882	0.00442265
Q16222	UAP1	UDP-N-acetylhexosamine pyrophosphorylase OS=Homo sapiens GN=UAP1 PE=1 SV=3	26.0536	10	13	8	522	58.732	6.33	101	99.7	106.5	104.6	95.7	92.6	102.4	97.6333	1.04882	0.315415
A0A024R8Z9	DARS2	Aspartyl-tRNA synthetase 2 (Mitochondrial), isoform CRA_b OS=Homo sapiens GN=DARS2 PE=3 SV=1	30.8527	17	23	17	645	73.516	8.02	102.1	105.3	99.8	102.5	95.8	94.6	102.4	97.6333	1.04882	0.179089
E7ESA6	PTK2	Focal adhesion kinase 1 OS=Homo sapiens GN=PTK2 PE=1 SV=1	1.64234	1	1	1	1096	124.003	6.62	97.4	100.5	109.3	99.1	111.4	82.4	102.4	97.6333	1.04882	0.629122
A0A024RB32	PTGES3	Prostaglandin E synthase 3 (Cytosolic), isoform CRA_a OS=Homo sapiens GN=PTGES3 PE=4 SV=1	54.375	10	42	10	160	18.685	4.54	103.5	101.9	101.7	95.9	97.2	99.8	102.367	97.6333	1.04848	0.0208835
P29317	EPHA2	Ephrin type-A receptor 2 OS=Homo sapiens GN=EPHA2 PE=1 SV=2	45.3893	29	47	27	976	108.197	6.23	100.6	100.1	106.4	99.2	98.9	94.8	102.367	97.6333	1.04848	0.127841
O95758	PTBP3	Polypyrimidine tract-binding protein 3 OS=Homo sapiens GN=PTBP3 PE=1 SV=2	21.3768	9	23	6	552	59.652	9.04	101.2	102.1	103.8	101.2	100.7	91	102.367	97.6333	1.04848	0.236991
Q5HYL6	DKFZp686E1899	Putative uncharacterized protein DKFZp686E1899 OS=Homo sapiens GN=DKFZp686E1899 PE=2 SV=1	56.5341	17	26	17	352	39.53	5.19	103.4	101	102.7	94.2	97.4	101.3	102.367	97.6333	1.04848	0.0949374
Q9BSH4	TACO1	Translational activator of cytochrome c oxidase 1 OS=Homo sapiens GN=TACO1 PE=1 SV=1	23.569	3	4	3	297	32.457	8.13	101.7	98.7	106.7	104.9	94.8	93.2	102.367	97.6333	1.04848	0.336995
Q8WV60	PTCD2	Pentatricopeptide repeat-containing protein 2, mitochondrial OS=Homo sapiens GN=PTCD2 PE=1 SV=3	6.95876	2	3	2	388	43.939	9.23	118	99.2	89.9	95.5	96.4	101	102.367	97.6333	1.04848	0.604786
A8MUM1	EIPR1	Protein TSSC1 OS=Homo sapiens GN=EIPR1 PE=1 SV=2	15.4589	4	8	4	414	46.29	5.07	97	103.8	106.3	96.8	101.9	94.2	102.367	97.6333	1.04848	0.256951
Q15583	TGIF1	Homeobox protein TGIF1 OS=Homo sapiens GN=TGIF1 PE=1 SV=3	5.23691	2	2	2	401	42.986	8.92	102.7	100.7	103.7	93.1	99.1	100.7	102.367	97.6333	1.04848	0.128457
P49593	PPM1F	Protein phosphatase 1F OS=Homo sapiens GN=PPM1F PE=1 SV=3	13.6564	4	4	4	454	49.8	5.1	106.6	98.5	101.9	94.7	100.1	98.1	102.333	97.6333	1.04814	0.171885
A0A024RDM4	MRP63	Mitochondrial ribosomal protein 63, isoform CRA_a OS=Homo sapiens GN=MRP63 PE=4 SV=1	19.6078	2	3	2	102	12.259	11.44	99.7	105.5	101.8	95.4	102.3	95.2	102.333	97.6333	1.04814	0.1786
O75688	PPM1B	Protein phosphatase 1B OS=Homo sapiens GN=PPM1B PE=1 SV=1	28.6013	8	12	7	479	52.609	5.05	103.6	105.1	98.3	92.4	99.2	101.3	102.333	97.6333	1.04814	0.237492
A0A024QYY3	PRPSAP2	Phosphoribosyl pyrophosphate synthetase-associated protein 2, isoform CRA_a OS=Homo sapiens GN=PRPSAP2 PE=4 SV=1	50.6775	13	22	10	369	40.899	7.44	98.1	104.6	104.4	98	96.9	98.1	102.367	97.6667	1.04812	0.0960855
P29992	GNA11	Guanine nucleotide-binding protein subunit alpha-11 OS=Homo sapiens GN=GNA11 PE=1 SV=2	25.0696	6	8	4	359	42.097	5.69	102.4	103.5	101.2	99.8	96.7	96.5	102.367	97.6667	1.04812	0.0201825
A0A024R2W4	DAG1	Dystroglycan 1 (Dystrophin-associated glycoprotein 1), isoform CRA_a OS=Homo sapiens GN=DAG1 PE=4 SV=1	12.9609	7	8	7	895	97.48	8.56	101.2	105.6	100.3	95.3	100.1	97.6	102.367	97.6667	1.04812	0.0936025
J3KQ40	TBC1D8	TBC1 domain family member 8 OS=Homo sapiens GN=TBC1D8 PE=1 SV=1	2.85714	3	3	3	1155	132.341	5.45	100.7	105.8	100.6	98.1	100.6	94.3	102.367	97.6667	1.04812	0.134489
A8K545		cDNA FLJ78016, highly similar to Homo sapiens choroideremia (Rab escort protein 1) (CHM), transcript variant, mRNA OS=Homo sapiens PE=2 SV=1	2.90965	2	2	2	653	73.445	4.75	105.5	107.8	93.8	97.2	101.3	94.5	102.367	97.6667	1.04812	0.379706
Q8WVT3	TRAPPC12	Trafficking protein particle complex subunit 12 OS=Homo sapiens GN=TRAPPC12 PE=1 SV=3	1.22449	1	1	1	735	79.325	4.91	118.6	102.3	86.2	89.7	103.3	100	102.367	97.6667	1.04812	0.669206
A0A1B0GUA3	KIF1BP	KIF1-binding protein OS=Homo sapiens GN=KIF1BP PE=1 SV=1	23.9938	10	15	10	646	74.736	5.76	101.3	104	101.7	94.3	102.4	96.3	102.333	97.6667	1.04778	0.144427
O95168	NDUFB4	NADH dehydrogenase [ubiquinone] 1 beta subcomplex subunit 4 OS=Homo sapiens GN=NDUFB4 PE=1 SV=3	40.3101	4	5	4	129	15.199	9.85	105.1	104.5	97.4	101.1	92.8	99.1	102.333	97.6667	1.04778	0.255217
A0A1B0GTW1	TJP2	Tight junction protein ZO-2 OS=Homo sapiens GN=TJP2 PE=1 SV=1	8.00641	7	8	7	1249	140.641	8.19	98.2	96.6	112.2	94.1	100.7	98.2	102.333	97.6667	1.04778	0.429532
Q9UN37	VPS4A	Vacuolar protein sorting-associated protein 4A OS=Homo sapiens GN=VPS4A PE=1 SV=1	10.984	5	8	2	437	48.867	7.8	104.2	106.7	96.1	95.8	101.1	96.1	102.333	97.6667	1.04778	0.268154
Q7Z494	NPHP3	Nephrocystin-3 OS=Homo sapiens GN=NPHP3 PE=1 SV=1	0.601504	1	1	1	1330	150.769	6.76	102.8	102.2	102	102.9	92.3	97.8	102.333	97.6667	1.04778	0.203135
Q02978	SLC25A11	Mitochondrial 2-oxoglutarate/malate carrier protein OS=Homo sapiens GN=SLC25A11 PE=1 SV=3	57.3248	15	32	15	314	34.04	9.91	100.1	105.1	101.7	100.9	98.5	93.6	102.3	97.6667	1.04744	0.149963
P10606	COX5B	Cytochrome c oxidase subunit 5B, mitochondrial OS=Homo sapiens GN=COX5B PE=1 SV=2	61.2403	7	17	7	129	13.687	8.81	104.9	103.9	98.1	100.5	96.6	95.9	102.3	97.6667	1.04744	0.144275
Q53HV2		Chaperonin containing TCP1, subunit 7 (Eta) variant (Fragment) OS=Homo sapiens PE=2 SV=1	78.2689	35	143	35	543	59.303	7.65	104.3	100.9	101.8	92.6	100.5	100	102.333	97.7	1.04742	0.167197
Q59GJ0		Eukaryotic translation initiation factor 4 gamma, 3 variant (Fragment) OS=Homo sapiens PE=2 SV=1	8.59551	13	24	8	1780	195.836	5.64	100.8	102.4	103.8	97.5	100.3	95.3	102.333	97.7	1.04742	0.051521
Q15819	UBE2V2	Ubiquitin-conjugating enzyme E2 variant 2 OS=Homo sapiens GN=UBE2V2 PE=1 SV=4	55.1724	7	16	3	145	16.352	8.09	104.9	103	99.1	91.4	99.1	102.6	102.333	97.7	1.04742	0.281205
Q8N9R8	SCAI	Protein SCAI OS=Homo sapiens GN=SCAI PE=1 SV=2	1.65017	1	1	1	606	70.355	8.6	81.5	99.1	126.4	82.7	109	101.4	102.333	97.7	1.04742	0.775999
Q99766	ATP5S	ATP synthase subunit s, mitochondrial OS=Homo sapiens GN=ATP5S PE=1 SV=3	9.30233	2	2	2	215	24.85	7.56	96.7	110.1	100.2	97.9	98.9	96.3	102.333	97.7	1.04742	0.3199
Q6P1Q9	METTL2B	Methyltransferase-like protein 2B OS=Homo sapiens GN=METTL2B PE=1 SV=3	9.25926	2	2	2	378	43.398	5.86	101	97.4	108.5	88.8	98.1	106.2	102.3	97.7	1.04708	0.485798
A0A024R9I8	C8orf32	Chromosome 8 open reading frame 32, isoform CRA_a OS=Homo sapiens GN=C8orf32 PE=4 SV=1	7.31707	1	1	1	205	23.65	5.78	85.4	118.8	102.7	109.1	111.3	72.7	102.3	97.7	1.04708	0.785424
G8JLA2	MYL6	Myosin light polypeptide 6 OS=Homo sapiens GN=MYL6 PE=1 SV=1	80.2632	11	44	1	152	17.078	4.55	101.8	97	108.1	100.3	92.7	100.1	102.3	97.7	1.04708	0.321799
Q6FIE9	TOLLIP	TOLLIP protein OS=Homo sapiens GN=TOLLIP PE=1 SV=1	48.1752	9	14	9	274	30.262	5.97	98.7	103.8	104.4	96.3	97.9	98.9	102.3	97.7	1.04708	0.078824
Q6NUM9	RETSAT	All-trans-retinol 13,14-reductase OS=Homo sapiens GN=RETSAT PE=1 SV=2	14.4262	7	8	7	610	66.777	8.28	104.8	102.8	99.3	98.3	96.8	98	102.3	97.7	1.04708	0.0512529
A0A024RDJ1	DC2	DC2 protein, isoform CRA_a OS=Homo sapiens GN=DC2 PE=4 SV=1	8.05369	1	5	1	149	16.818	9.13	103	102.5	101.4	104.8	97.3	91	102.3	97.7	1.04708	0.315975
A0A087X0R6	SNX12	Sorting nexin-12 OS=Homo sapiens GN=SNX12 PE=1 SV=1	57.5581	9	16	7	172	19.813	7.78	103.7	104.9	98.3	91.5	100.5	101.2	102.3	97.7333	1.04673	0.287439
A0A087WVQ6	CLTC	Clathrin heavy chain OS=Homo sapiens GN=CLTC PE=1 SV=1	61.4056	83	338	83	1679	191.936	5.69	102.8	102.7	101.4	99.4	98.4	95.4	102.3	97.7333	1.04673	0.0236381
Q92734	TFG	Protein TFG OS=Homo sapiens GN=TFG PE=1 SV=2	39.75	11	22	11	400	43.421	5.1	102	103.4	101.5	97.3	98.6	97.3	102.3	97.7333	1.04673	0.0030829
Q96AJ9	VTI1A	Vesicle transport through interaction with t-SNAREs homolog 1A OS=Homo sapiens GN=VTI1A PE=1 SV=2	25.8065	3	3	3	217	25.202	6.4	94.6	106	106.3	103.6	95.1	94.5	102.3	97.7333	1.04673	0.399191
P13639	EEF2	Elongation factor 2 OS=Homo sapiens GN=EEF2 PE=1 SV=4	70.6294	52	284	51	858	95.277	6.83	104	101.6	101.2	92.7	100.9	99.6	102.267	97.7333	1.04638	0.167285
A8K5M4		cDNA FLJ75088, highly similar to Homo sapiens p21 (CDKN1A)-activated kinase 2 (PAK2), mRNA OS=Homo sapiens PE=2 SV=1	56.1069	19	43	15	524	58.007	5.85	103.9	100.9	102	95.3	98.7	99.2	102.267	97.7333	1.04638	0.0395653
Q08431	MFGE8	Lactadherin OS=Homo sapiens GN=MFGE8 PE=1 SV=2	34.3669	9	16	9	387	43.095	8.15	102.9	101.5	102.4	105.7	96.6	90.9	102.267	97.7333	1.04638	0.354134
Q96JC1	VPS39	Vam6/Vps39-like protein OS=Homo sapiens GN=VPS39 PE=1 SV=2	5.98194	5	6	5	886	101.744	6.99	98.4	105.2	103.2	97.1	95.6	100.5	102.267	97.7333	1.04638	0.142096
Q9Y2Z9	COQ6	Ubiquinone biosynthesis monooxygenase COQ6, mitochondrial OS=Homo sapiens GN=COQ6 PE=1 SV=2	1.92308	1	1	1	468	50.838	7.3	96.7	107.6	102.5	97.8	99.6	95.8	102.267	97.7333	1.04638	0.245572
Q8N7R7	CCNYL1	Cyclin-Y-like protein 1 OS=Homo sapiens GN=CCNYL1 PE=1 SV=2	2.50696	1	1	1	359	40.679	6.07	101.4	102.5	102.9	96.2	95.1	101.9	102.267	97.7333	1.04638	0.103181
O75376	NCOR1	Nuclear receptor corepressor 1 OS=Homo sapiens GN=NCOR1 PE=1 SV=2	1.02459	2	2	2	2440	270.044	7.11	96.9	111.6	98.3	93.7	81.6	117.9	102.267	97.7333	1.04638	0.7171
P41743	PRKCI	Protein kinase C iota type OS=Homo sapiens GN=PRKCI PE=1 SV=2	20.9732	8	12	8	596	68.218	5.85	100.6	104	102.1	95.1	99.8	98.3	102.233	97.7333	1.04604	0.0571267
Q9Y6V0	PCLO	Protein piccolo OS=Homo sapiens GN=PCLO PE=1 SV=4	0.17769	1	1	1	5065	552.937	6.51	98.6	104	104.1	96.9	102.1	94.2	102.233	97.7333	1.04604	0.201283
E7EX59	PCCB	Propionyl-CoA carboxylase beta chain, mitochondrial OS=Homo sapiens GN=PCCB PE=1 SV=1	30.8772	11	14	11	570	61.615	7.99	99.9	105.8	101	98.3	98.5	96.4	102.233	97.7333	1.04604	0.0802206
A0A0U1RRK1	MICU1	Calcium uptake protein 1, mitochondrial OS=Homo sapiens GN=MICU1 PE=1 SV=1	10.625	3	4	3	480	54.893	8.27	99.5	103.5	103.8	99.9	97	96.4	102.267	97.7667	1.04603	0.0626102
Q9NXV6	CDKN2AIP	CDKN2A-interacting protein OS=Homo sapiens GN=CDKN2AIP PE=1 SV=3	8.10345	3	3	3	580	61.088	9.01	103.3	108.7	94.8	94	99.6	99.7	102.267	97.7667	1.04603	0.370326
P15336	ATF2	Cyclic AMP-dependent transcription factor ATF-2 OS=Homo sapiens GN=ATF2 PE=1 SV=4	5.34653	2	2	1	505	54.504	7.88	97.2	107.3	102.3	94.1	103.2	96	102.267	97.7667	1.04603	0.325931
Q9NY33	DPP3	Dipeptidyl peptidase 3 OS=Homo sapiens GN=DPP3 PE=1 SV=2	37.5848	17	33	17	737	82.538	5.1	102.7	104.1	99.9	96.6	100.1	96.6	102.233	97.7667	1.04569	0.0582183
P78371	CCT2	T-complex protein 1 subunit beta OS=Homo sapiens GN=CCT2 PE=1 SV=4	79.0654	36	148	36	535	57.452	6.46	103.1	100.1	103.5	94.1	99.5	99.7	102.233	97.7667	1.04569	0.103422
Q6FHV6	ENO2	ENO2 protein OS=Homo sapiens GN=ENO2 PE=1 SV=1	18.894	5	90	2	434	47.239	5.03	105.8	98.7	102.2	104.8	91.6	96.9	102.233	97.7667	1.04569	0.362386
V9HW37	HEL-S-69	Epididymis secretory protein Li 69 OS=Homo sapiens GN=HEL-S-69 PE=1 SV=1	76.1553	41	149	40	541	59.633	5.66	103.6	100.1	103	92.5	101.1	99.7	102.233	97.7667	1.04569	0.195236
P21964	COMT	Catechol O-methyltransferase OS=Homo sapiens GN=COMT PE=1 SV=2	58.3026	14	36	14	271	30.018	5.47	101.1	102.7	102.9	100.9	97.1	95.3	102.233	97.7667	1.04569	0.0627661
P38606	ATP6V1A	V-type proton ATPase catalytic subunit A OS=Homo sapiens GN=ATP6V1A PE=1 SV=2	45.2188	20	35	20	617	68.26	5.52	101.4	104.4	100.9	98.8	99.2	95.3	102.233	97.7667	1.04569	0.0538763
A0A024R0N7	SAMD4B	Sterile alpha motif domain containing 4B, isoform CRA_c OS=Homo sapiens GN=SAMD4B PE=4 SV=1	36.0231	13	18	13	694	75.436	6.83	99.9	104	102.8	92.5	101.7	99.1	102.233	97.7667	1.04569	0.210314
P29373	CRABP2	Cellular retinoic acid-binding protein 2 OS=Homo sapiens GN=CRABP2 PE=1 SV=2	44.9275	5	8	5	138	15.683	5.4	108.6	105.1	93	84.8	101	107.5	102.233	97.7667	1.04569	0.616533
Q8WWM7	ATXN2L	Ataxin-2-like protein OS=Homo sapiens GN=ATXN2L PE=1 SV=2	23.5349	16	23	16	1075	113.304	8.59	101.5	102.8	102.4	92.9	99.6	100.8	102.233	97.7667	1.04569	0.147012
Q8IXM3	MRPL41	39S ribosomal protein L41, mitochondrial OS=Homo sapiens GN=MRPL41 PE=1 SV=1	55.4745	5	9	5	137	15.373	9.57	101.4	105	100.3	100.3	99.4	93.6	102.233	97.7667	1.04569	0.152762
Q9BXK5	BCL2L13	Bcl-2-like protein 13 OS=Homo sapiens GN=BCL2L13 PE=1 SV=1	17.1134	5	5	5	485	52.691	4.44	102.1	104.8	99.8	97.3	101.4	94.6	102.233	97.7667	1.04569	0.142184
Q71M32	FP14381	Putative uncharacterized protein FP14381 OS=Homo sapiens GN=FP14381 PE=2 SV=1	22.5	1	2	1	80	8.589	9.52	97.2	102.1	107.4	94.2	103.9	95.2	102.233	97.7667	1.04569	0.353747
O15061	SYNM	Synemin OS=Homo sapiens GN=SYNM PE=1 SV=2	4.28115	5	5	5	1565	172.663	5.16	101.9	105	99.7	103.1	93.2	97	102.2	97.7667	1.04535	0.246387
Q99816	TSG101	Tumor susceptibility gene 101 protein OS=Homo sapiens GN=TSG101 PE=1 SV=2	24.8718	8	15	8	390	43.916	6.46	102.7	103	101	94	97.8	101.6	102.233	97.8	1.04533	0.123816
B2RD51		Proteasome assembly chaperone 1 OS=Homo sapiens PE=2 SV=1	38.8889	7	11	7	288	32.861	7.17	101.2	103.7	101.8	95.9	101.3	96.2	102.233	97.8	1.04533	0.0807454
Q6XZF7	DNMBP	Dynamin-binding protein OS=Homo sapiens GN=DNMBP PE=1 SV=1	3.80469	4	4	4	1577	177.236	5.39	97.8	100.4	108.5	99	98.4	96	102.233	97.8	1.04533	0.256257
E9PJ55	TCP11L1	T-complex protein 11-like protein 1 OS=Homo sapiens GN=TCP11L1 PE=1 SV=1	2.01681	1	2	1	595	67.196	6.44	93.8	100.6	112.3	98.8	113	81.6	102.233	97.8	1.04533	0.696294
A0A024R7U6	MCM4	DNA helicase OS=Homo sapiens GN=MCM4 PE=3 SV=1	43.8007	28	55	22	863	96.516	6.74	100.7	101.6	104.3	98.7	98.5	96.2	102.2	97.8	1.04499	0.0308622
P60660	MYL6	Myosin light polypeptide 6 OS=Homo sapiens GN=MYL6 PE=1 SV=2	88.7417	12	48	2	151	16.919	4.65	104.6	101.5	100.5	95.8	99.7	97.9	102.2	97.8	1.04499	0.0580256
Q92538	GBF1	Golgi-specific brefeldin A-resistance guanine nucleotide exchange factor 1 OS=Homo sapiens GN=GBF1 PE=1 SV=2	10.3281	14	17	14	1859	206.315	5.73	102.8	102.4	101.4	93.7	103.5	96.2	102.2	97.8	1.04499	0.212513
Q15057	ACAP2	Arf-GAP with coiled-coil, ANK repeat and PH domain-containing protein 2 OS=Homo sapiens GN=ACAP2 PE=1 SV=3	17.7378	10	17	10	778	87.973	6.8	102.1	102.7	101.8	95.8	99.4	98.2	102.2	97.8	1.04499	0.0156884
A0A024RBV4	MID1	Midline 1 (Opitz/BBB syndrome), isoform CRA_a OS=Homo sapiens GN=MID1 PE=4 SV=1	2.24888	1	2	1	667	75.203	6.8	94.8	110.9	100.9	96.2	105.5	91.7	102.2	97.8	1.04499	0.517563
Q6ZSZ5	ARHGEF18	Rho guanine nucleotide exchange factor 18 OS=Homo sapiens GN=ARHGEF18 PE=1 SV=3	4.09207	3	3	2	1173	130.7	7.08	103.8	101.2	101.6	98.1	102.4	92.9	102.2	97.8	1.04499	0.199139
Q15018	ABRAXAS2	BRISC complex subunit Abraxas 2 OS=Homo sapiens GN=ABRAXAS2 PE=1 SV=2	13.012	3	6	3	415	46.872	6.21	102.5	101.6	102.5	94.3	94.9	104.2	102.2	97.8	1.04499	0.243408
Q9UHB7	AFF4	AF4/FMR2 family member 4 OS=Homo sapiens GN=AFF4 PE=1 SV=1	1.54772	1	1	1	1163	127.382	9.31	102.2	103.7	100.7	88.9	106.8	97.7	102.2	97.8	1.04499	0.448304
P23497	SP100	Nuclear autoantigen Sp-100 OS=Homo sapiens GN=SP100 PE=1 SV=3	1.93402	2	2	1	879	100.354	8.22	100.8	101.9	103.9	93.1	100.6	99.7	102.2	97.8	1.04499	0.157307
R4GNH3	PSMC3	26S protease regulatory subunit 6A OS=Homo sapiens GN=PSMC3 PE=1 SV=1	73.9953	26	62	26	423	47.322	5.22	100.8	103.1	102.7	95.8	101.9	95.7	102.2	97.8	1.04499	0.112452
Q9BTT4	MED10	Mediator of RNA polymerase II transcription subunit 10 OS=Homo sapiens GN=MED10 PE=1 SV=1	14.8148	1	1	1	135	15.678	6.19	103.9	102.3	100.3	98.7	101.3	93.4	102.167	97.8	1.04465	0.161614
Q9NXR1	NDE1	Nuclear distribution protein nudE homolog 1 OS=Homo sapiens GN=NDE1 PE=1 SV=2	18.2081	4	5	4	346	38.785	5.27	98.6	99.4	108.5	93.4	100.3	99.7	102.167	97.8	1.04465	0.321905
P47897	QARS	Glutamine--tRNA ligase OS=Homo sapiens GN=QARS PE=1 SV=1	53.6774	34	76	33	775	87.743	7.15	102.9	101.5	102.2	95.8	100.1	97.6	102.2	97.8333	1.04463	0.0290594
P49821	NDUFV1	NADH dehydrogenase [ubiquinone] flavoprotein 1, mitochondrial OS=Homo sapiens GN=NDUFV1 PE=1 SV=4	53.4483	16	27	16	464	50.785	8.21	101.4	105.8	99.4	99	97.8	96.7	102.2	97.8333	1.04463	0.0948079
Q5VZU9	TPP2	Tripeptidyl-peptidase 2 OS=Homo sapiens GN=TPP2 PE=1 SV=1	27.6545	26	33	26	1262	139.677	6.52	102.4	104	100.2	93.9	102.2	97.4	102.2	97.8333	1.04463	0.174224
B7ZKS3	USP48	Ubiquitin specific peptidase 48 OS=Homo sapiens GN=USP48 PE=2 SV=1	15.6522	11	13	11	1035	118.942	6	104.1	100.7	101.8	94.8	100.5	98.2	102.2	97.8333	1.04463	0.0870062
A0A0S2Z5L1	ABCF3	ATP-binding cassette sub-family F member 3 isoform 1 (Fragment) OS=Homo sapiens GN=ABCF3 PE=2 SV=1	18.4767	10	12	10	709	79.695	6.34	103	101.1	102.5	94.4	101.6	97.5	102.2	97.8333	1.04463	0.113444
A0A024R5F7	DHCR7	7-dehydrocholesterol reductase isoform 1 OS=Homo sapiens GN=DHCR7 PE=2 SV=1	14.5263	7	18	7	475	54.454	8.7	101.1	102.4	103.1	114.7	91.7	87.1	102.2	97.8333	1.04463	0.636722
P0CG08	GPR89B	Golgi pH regulator B OS=Homo sapiens GN=GPR89B PE=1 SV=1	16.4835	5	6	5	455	52.882	9.28	96.6	104.8	105.2	98.9	97.4	97.2	102.2	97.8333	1.04463	0.200661
Q8IVF2	AHNAK2	Protein AHNAK2 OS=Homo sapiens GN=AHNAK2 PE=1 SV=2	51.9241	134	252	132	5795	616.242	5.36	103	97.7	105.8	97.4	99.1	97	102.167	97.8333	1.04429	0.153048
P08754	GNAI3	Guanine nucleotide-binding protein G(k) subunit alpha OS=Homo sapiens GN=GNAI3 PE=1 SV=3	44.9153	10	31	5	354	40.506	5.69	109.9	97.1	99.5	96.5	99.3	97.7	102.167	97.8333	1.04429	0.34078
Q59EL2		COP9 constitutive photomorphogenic homolog subunit 2 variant (Fragment) OS=Homo sapiens PE=2 SV=1	46.3415	15	25	15	451	52.499	5.54	103.9	102.8	99.8	96.3	101.7	95.5	102.167	97.8333	1.04429	0.132718
Q9H6T3	RPAP3	RNA polymerase II-associated protein 3 OS=Homo sapiens GN=RPAP3 PE=1 SV=2	28.4211	16	23	16	665	75.672	6.84	102.1	103.2	101.2	94	100.2	99.3	102.167	97.8333	1.04429	0.0983684
O60869	EDF1	Endothelial differentiation-related factor 1 OS=Homo sapiens GN=EDF1 PE=1 SV=1	41.2162	6	11	6	148	16.359	9.95	101.7	101	103.8	91.1	99.8	102.6	102.167	97.8333	1.04429	0.290777
P63218	GNG5	Guanine nucleotide-binding protein G(I)/G(S)/G(O) subunit gamma-5 OS=Homo sapiens GN=GNG5 PE=1 SV=3	38.2353	3	4	3	68	7.314	9.85	102.9	103.3	100.3	98.3	95.8	99.4	102.167	97.8333	1.04429	0.0380371
P46940	IQGAP1	Ras GTPase-activating-like protein IQGAP1 OS=Homo sapiens GN=IQGAP1 PE=1 SV=1	65.7815	86	247	86	1657	189.134	6.48	103	102.6	100.8	97.8	99.3	96.4	102.133	97.8333	1.04395	0.0162059
Q9UBI6	GNG12	Guanine nucleotide-binding protein G(I)/G(S)/G(O) subunit gamma-12 OS=Homo sapiens GN=GNG12 PE=1 SV=3	79.1667	6	12	6	72	8.001	8.97	103.4	102.1	100.9	100.4	97	96.1	102.133	97.8333	1.04395	0.0451986
P20042	EIF2S2	Eukaryotic translation initiation factor 2 subunit 2 OS=Homo sapiens GN=EIF2S2 PE=1 SV=2	45.9459	14	34	14	333	38.364	5.8	101	101.8	103.7	95.2	98.1	100.3	102.167	97.8667	1.04394	0.0626643
A0A024R0L6	PAFAH1B3	Platelet-activating factor acetylhydrolase, isoform Ib, gamma subunit 29kDa, isoform CRA_a OS=Homo sapiens GN=PAFAH1B3 PE=4 SV=1	46.7532	8	14	8	231	25.718	6.84	107.3	102.7	96.5	95.3	99.2	99.1	102.167	97.8667	1.04394	0.272491
Q9NR12	PDLIM7	PDZ and LIM domain protein 7 OS=Homo sapiens GN=PDLIM7 PE=1 SV=1	29.9781	10	19	10	457	49.813	8.41	101.1	103	102.4	92.7	101.7	99.2	102.167	97.8667	1.04394	0.191681
B9EK47	HEATR5B	HEAT repeat containing 5B OS=Homo sapiens GN=HEATR5B PE=2 SV=1	5.31144	6	6	6	2071	224.133	7.18	89.7	101.1	115.7	92.5	104.1	97	102.167	97.8667	1.04394	0.629638
A0A024RBE9	SYT1	Synaptotagmin I, isoform CRA_a OS=Homo sapiens GN=SYT1 PE=4 SV=1	29.8578	10	12	10	422	47.543	8.12	96.9	102.6	107	103.4	97.4	92.8	102.167	97.8667	1.04394	0.367725
B2RBI2		cDNA, FLJ95525, highly similar to Homo sapiens synapse associated protein 1, SAP47 homolog (Drosophila) (SYAP1), mRNA OS=Homo sapiens PE=2 SV=1	16.1932	4	4	4	352	39.881	4.53	107	103.3	96.1	97.1	95.8	100.7	102.133	97.8667	1.0436	0.292139
Q15800	MSMO1	Methylsterol monooxygenase 1 OS=Homo sapiens GN=MSMO1 PE=1 SV=1	12.628	3	4	3	293	35.193	7.23	101	105.5	99.9	108.3	94.6	90.7	102.133	97.8667	1.0436	0.488925
Q15293	RCN1	Reticulocalbin-1 OS=Homo sapiens GN=RCN1 PE=1 SV=1	58.6103	14	41	14	331	38.866	5	102.9	103	100.5	101.4	95.5	96.7	102.133	97.8667	1.0436	0.0971008
P48960	CD97	CD97 antigen OS=Homo sapiens GN=CD97 PE=1 SV=4	22.0359	10	15	10	835	91.809	6.87	105.3	101.2	99.9	95	97.9	100.7	102.133	97.8667	1.0436	0.139003
Q9NZ08	ERAP1	Endoplasmic reticulum aminopeptidase 1 OS=Homo sapiens GN=ERAP1 PE=1 SV=3	25.5048	18	22	2	941	107.166	6.46	103.8	102.1	100.5	91.7	99.6	102.3	102.133	97.8667	1.0436	0.268105
O75817	POP7	Ribonuclease P protein subunit p20 OS=Homo sapiens GN=POP7 PE=1 SV=2	10.7143	1	1	1	140	15.641	8.94	114.5	96.6	95.3	92.9	90.9	109.8	102.133	97.8667	1.0436	0.646584
Q14651	PLS1	Plastin-1 OS=Homo sapiens GN=PLS1 PE=1 SV=2	36.725	17	29	13	629	70.209	5.41	103.6	102.5	100.2	96.5	102.7	94.4	102.1	97.8667	1.04326	0.19005
Q92520	FAM3C	Protein FAM3C OS=Homo sapiens GN=FAM3C PE=1 SV=1	48.4581	8	16	8	227	24.665	8.29	102.1	101.6	102.6	107.2	93.4	93	102.1	97.8667	1.04326	0.416582
P54578	USP14	Ubiquitin carboxyl-terminal hydrolase 14 OS=Homo sapiens GN=USP14 PE=1 SV=3	55.2632	22	66	22	494	56.033	5.3	103.1	102.1	101.2	96.7	99	98	102.133	97.9	1.04324	0.00800688
Q59H05		ATP-binding cassette, sub-family C, member 3 isoform MRP3 variant (Fragment) OS=Homo sapiens PE=2 SV=1	2.67449	4	5	1	1533	169.867	7.27	103.9	105.5	97	103.9	97.2	92.6	102.133	97.9	1.04324	0.369586
Q9BY44	EIF2A	Eukaryotic translation initiation factor 2A OS=Homo sapiens GN=EIF2A PE=1 SV=3	54.8718	22	46	22	585	64.949	8.87	102.8	101.3	102.2	93.5	100	100.2	102.1	97.9	1.0429	0.134509
Q15286	RAB35	Ras-related protein Rab-35 OS=Homo sapiens GN=RAB35 PE=1 SV=1	69.1542	11	36	8	201	23.011	8.29	104.7	100.4	101.2	93.1	99.8	100.8	102.1	97.9	1.0429	0.201986
Q6ZQZ4		cDNA FLJ46776 fis, clone TRACH3026650, highly similar to Actin cross-linking family protein 7 OS=Homo sapiens PE=2 SV=1	9.40233	10	16	1	1372	153.607	8.27	106.6	105.5	94.2	98.9	95.6	99.2	102.1	97.9	1.0429	0.366389
O75569	PRKRA	Interferon-inducible double-stranded RNA-dependent protein kinase activator A OS=Homo sapiens GN=PRKRA PE=1 SV=1	40.5751	9	12	9	313	34.383	8.41	99.6	102.7	104	98.5	98.6	96.6	102.1	97.9	1.0429	0.045011
P34896	SHMT1	Serine hydroxymethyltransferase, cytosolic OS=Homo sapiens GN=SHMT1 PE=1 SV=1	24.2236	8	13	7	483	53.049	7.71	103.1	101.5	101.7	94.9	97.8	101	102.1	97.9	1.0429	0.0836334
Q96HR9	REEP6	Receptor expression-enhancing protein 6 OS=Homo sapiens GN=REEP6 PE=1 SV=2	9.95261	2	3	2	211	23.403	8.56	97.7	105.6	103	99.9	103.3	90.5	102.1	97.9	1.0429	0.401432
K7EJ96	ROGDI	Protein rogdi homolog (Fragment) OS=Homo sapiens GN=ROGDI PE=1 SV=1	7.8341	1	1	1	217	24.092	10.68	105.6	101.8	98.9	114.1	93.5	86.1	102.1	97.9	1.0429	0.6508
P51159	RAB27A	Ras-related protein Rab-27A OS=Homo sapiens GN=RAB27A PE=1 SV=3	5.88235	1	1	1	221	24.852	5.22	108.8	98.4	99.1	88.9	104.9	99.9	102.1	97.9	1.0429	0.50881
Q9Y6G9	DYNC1LI1	Cytoplasmic dynein 1 light intermediate chain 1 OS=Homo sapiens GN=DYNC1LI1 PE=1 SV=3	41.8738	16	35	15	523	56.544	6.42	102.4	99.6	104.2	94.7	100	99	102.067	97.9	1.04256	0.118985
H7C2M6	ADAM23	Disintegrin and metalloproteinase domain-containing protein 23 (Fragment) OS=Homo sapiens GN=ADAM23 PE=1 SV=1	8.41121	1	1	1	107	11.4	5.41	102.6	102.7	100.9	100.4	97.4	95.9	102.067	97.9	1.04256	0.0449508
P30622	CLIP1	CAP-Gly domain-containing linker protein 1 OS=Homo sapiens GN=CLIP1 PE=1 SV=2	17.733	20	26	19	1438	162.147	5.36	103.7	101.5	101.1	93.4	99.9	100.5	102.1	97.9333	1.04255	0.159245
Q53GE7		Tetratricopeptide repeat domain 1 variant (Fragment) OS=Homo sapiens PE=2 SV=1	35.274	9	13	9	292	33.574	4.88	102	101.7	102.6	93.4	98.1	102.3	102.1	97.9333	1.04255	0.182169
A8K9E1		cDNA FLJ77957, highly similar to Homo sapiens HBS1-like (S. cerevisiae) (HBS1L), mRNA OS=Homo sapiens PE=2 SV=1	33.0409	16	19	16	684	75.456	6.61	103.4	102	100.8	94.1	101.6	98.1	102.067	97.9333	1.04221	0.145829
A0A0A0MTC1	RNF213	E3 ubiquitin-protein ligase RNF213 OS=Homo sapiens GN=RNF213 PE=1 SV=1	7.72451	32	36	32	5256	596.107	6.42	101	105.6	99.6	92.3	104	97.5	102.067	97.9333	1.04221	0.342247
Q5EBL4	RILPL1	RILP-like protein 1 OS=Homo sapiens GN=RILPL1 PE=1 SV=1	4.4665	1	2	1	403	47.079	5.21	103.8	102.6	99.8	105.2	99.8	88.8	102.067	97.9333	1.04221	0.452266
B7ZKQ8	PODXL	Podocalyxin OS=Homo sapiens GN=PODXL PE=2 SV=1	8.75	5	8	5	560	58.839	5.49	103.7	105.4	97.2	98.7	93.7	101.5	102.1	97.9667	1.04219	0.28892
A0A024R491	C2orf33	Chromosome 2 open reading frame 33, isoform CRA_a OS=Homo sapiens GN=C2orf33 PE=4 SV=1	19.883	3	7	3	342	38.441	8.95	97.4	104.8	103.9	91.8	103.9	98.1	102.033	97.9333	1.04187	0.384272
P17544	ATF7	Cyclic AMP-dependent transcription factor ATF-7 OS=Homo sapiens GN=ATF7 PE=1 SV=2	5.46559	2	3	1	494	52.934	8.65	99.8	103.4	102.9	101	101.6	91.2	102.033	97.9333	1.04187	0.312913
B2RDG1		Fatty acyl-CoA reductase OS=Homo sapiens PE=2 SV=1	35.7282	14	24	14	515	59.345	9.17	101.1	103.3	101.7	108	93.8	92	102.033	97.9333	1.04187	0.466705
Q9UK76	JPT1	Jupiter microtubule associated homolog 1 OS=Homo sapiens GN=JPT1 PE=1 SV=3	64.9351	6	15	6	154	16.005	5.6	104.7	99.4	102.1	89.1	101.2	103.6	102.067	97.9667	1.04185	0.435917
P04406	GAPDH	Glyceraldehyde-3-phosphate dehydrogenase OS=Homo sapiens GN=GAPDH PE=1 SV=3	84.7761	22	363	17	335	36.03	8.46	103.6	100.8	101.8	96.5	96.8	100.6	102.067	97.9667	1.04185	0.0575909
Q5LJA5	UCHL5	Ubiquitin carboxyl-terminal hydrolase OS=Homo sapiens GN=UCHL5 PE=1 SV=1	58.8732	13	24	13	355	40.397	5.34	106.5	102.1	97.6	94.5	102.5	96.9	102.067	97.9667	1.04185	0.305909
A0A024R1C1	PPIL2	Peptidylprolyl isomerase (Cyclophilin)-like 2, isoform CRA_b OS=Homo sapiens GN=PPIL2 PE=4 SV=1	3.26923	1	2	1	520	58.787	8.78	97.6	109	99.6	94.1	105.2	94.6	102.067	97.9667	1.04185	0.462
A0A024R652	MTHFD1	Methylenetetrahydrofolate dehydrogenase (NADP+ dependent) 1, methenyltetrahydrofolate cyclohydrolase, formyltetrahydrofolate synthetase, isoform CRA_a OS=Homo sapiens GN=MTHFD1 PE=3 SV=1	48.2353	38	75	38	935	101.467	7.18	103.1	101.5	101.6	94.2	99.9	99.8	102.067	97.9667	1.04185	0.103775
Q15436	SEC23A	Protein transport protein Sec23A OS=Homo sapiens GN=SEC23A PE=1 SV=2	40	20	37	18	765	86.105	7.08	101.7	104.7	99.8	95.2	97.4	101.3	102.067	97.9667	1.04185	0.147043
Q9H3P7	ACBD3	Golgi resident protein GCP60 OS=Homo sapiens GN=ACBD3 PE=1 SV=4	34.0909	11	24	11	528	60.556	5.06	101.5	105.5	99.1	96.1	98.7	99.1	102.033	97.9667	1.04151	0.12358
P63208	SKP1	S-phase kinase-associated protein 1 OS=Homo sapiens GN=SKP1 PE=1 SV=2	66.2577	8	17	8	163	18.646	4.54	104.3	100.3	101.5	95	98.9	100	102.033	97.9667	1.04151	0.102194
A0A024R880	CDK9	Cyclin-dependent kinase 9 (CDC2-related kinase), isoform CRA_a OS=Homo sapiens GN=CDK9 PE=3 SV=1	23.3871	7	10	6	372	42.75	8.79	98.1	102.4	105.6	97.1	98.2	98.6	102.033	97.9667	1.04151	0.14074
Q2TAA5	ALG11	GDP-Man:Man(3)GlcNAc(2)-PP-Dol alpha-1,2-mannosyltransferase OS=Homo sapiens GN=ALG11 PE=1 SV=2	5.0813	1	1	1	492	55.615	8.48	101.7	98.8	105.6	91.3	108	94.6	102.033	97.9667	1.04151	0.498738
Q96BP2	CHCHD1	Coiled-coil-helix-coiled-coil-helix domain-containing protein 1 OS=Homo sapiens GN=CHCHD1 PE=1 SV=1	22.8814	2	2	2	118	13.466	10.21	104.8	104.3	97	94.3	106.2	93.4	102.033	97.9667	1.04151	0.447565
Q8TB36	GDAP1	Ganglioside-induced differentiation-associated protein 1 OS=Homo sapiens GN=GDAP1 PE=1 SV=3	8.37989	2	2	2	358	41.32	8.34	102.1	106.9	97.1	91.3	115.5	87.1	102.033	97.9667	1.04151	0.684211
Q14232	EIF2B1	Translation initiation factor eIF-2B subunit alpha OS=Homo sapiens GN=EIF2B1 PE=1 SV=1	45.9016	13	22	13	305	33.691	7.33	103.3	103.1	99.7	95.3	101.3	97.3	102.033	97.9667	1.04151	0.126939
Q9Y5T5	USP16	Ubiquitin carboxyl-terminal hydrolase 16 OS=Homo sapiens GN=USP16 PE=1 SV=1	5.58931	3	3	3	823	93.511	6.93	102.1	100.2	103.8	99.9	97.2	96.8	102.033	97.9667	1.04151	0.0461609
B4DM21		cDNA FLJ58021, highly similar to Fragile X mental retardation syndrome-related protein 1 OS=Homo sapiens PE=2 SV=1	56.1224	21	44	1	490	55.091	7.72	114	95.8	96.2	94.8	113.4	85.7	102	97.9667	1.04117	0.710645
A0A1S6LYU6	ND5	NADH-ubiquinone oxidoreductase chain 5 OS=Homo sapiens GN=ND5 PE=3 SV=1	5.97015	2	2	1	603	66.988	9.03	98.3	106.5	101.2	109.8	92.6	91.5	102	97.9667	1.04117	0.562362
Q32P28	P3H1	Prolyl 3-hydroxylase 1 OS=Homo sapiens GN=P3H1 PE=1 SV=2	33.6957	17	22	17	736	83.341	5.14	102	102.7	101.4	101.9	97.2	94.9	102.033	98	1.04116	0.126363
Q9Y6D5	ARFGEF2	Brefeldin A-inhibited guanine nucleotide-exchange protein 2 OS=Homo sapiens GN=ARFGEF2 PE=1 SV=3	6.05042	8	8	4	1785	201.909	6.33	97.9	108.1	100.1	99	98.1	96.9	102.033	98	1.04116	0.270667
B2R717		cDNA, FLJ93235, highly similar to Homo sapiens cathepsin L2 (CTSL2), mRNA OS=Homo sapiens PE=2 SV=1	3.59281	1	1	1	334	37.347	8.76	99	106.1	101	89.4	105.2	99.4	102.033	98	1.04116	0.471297
Q9Y3I0	RTCB	tRNA-splicing ligase RtcB homolog OS=Homo sapiens GN=RTCB PE=1 SV=1	60.7921	24	55	24	505	55.175	7.23	100.6	103.6	101.8	97.2	100.4	96.4	102	98	1.04082	0.0561152
R4SBI6	EPHX1	Epoxide hydrolase OS=Homo sapiens GN=EPHX1 PE=2 SV=1	35.3846	12	23	12	455	52.915	7.25	101.8	105.4	98.8	102.1	96.5	95.4	102	98	1.04082	0.228833
B7Z6Q5		Beta-galactosidase OS=Homo sapiens PE=2 SV=1	20	11	16	11	725	81.752	7.94	102.6	106.5	96.9	102.8	98.2	93	102	98	1.04082	0.370974
A0A024R687	PLEKHC1	Pleckstrin homology domain containing, family C (With FERM domain) member 1, isoform CRA_b OS=Homo sapiens GN=PLEKHC1 PE=4 SV=1	23.5294	12	19	12	680	77.811	6.7	103.6	103.1	99.3	95.2	100.4	98.4	102	98	1.04082	0.120627
Q6GMV3	PTRHD1	Putative peptidyl-tRNA hydrolase PTRHD1 OS=Homo sapiens GN=PTRHD1 PE=1 SV=1	43.5714	5	9	5	140	15.795	9.1	101.3	103	101.7	95.7	98.1	100.2	102	98	1.04082	0.0458362
Q6FI81	CIAPIN1	Anamorsin OS=Homo sapiens GN=CIAPIN1 PE=1 SV=2	24.359	5	7	5	312	33.561	5.62	102.1	100.9	103	96.7	97.4	99.9	102	98	1.04082	0.0251142
P35052	GPC1	Glypican-1 OS=Homo sapiens GN=GPC1 PE=1 SV=2	12.1864	5	5	5	558	61.641	7.3	101.3	102.5	102.2	96.7	97.3	100	102	98	1.04082	0.0205837
B3KXA3		cDNA FLJ45033 fis, clone BRAWH3019026, highly similar to Homo sapiens echinoderm microtubule associated protein like 1 (EML1), transcript variant 1, mRNA OS=Homo sapiens PE=2 SV=1	2.51799	2	2	2	834	91.996	7.43	103.8	107	95.2	86.2	110.2	97.6	102	98	1.04082	0.634051
A0A024R8T9	SYNGR2	Synaptogyrin OS=Homo sapiens GN=SYNGR2 PE=3 SV=1	16.9643	4	4	4	224	24.794	4.94	95.7	99.3	111	96.6	98.2	99.2	102	98	1.04082	0.440896
Q9HBL8	NMRAL1	NmrA-like family domain-containing protein 1 OS=Homo sapiens GN=NMRAL1 PE=1 SV=1	4.01338	1	1	1	299	33.323	7.52	87.2	99.1	119.7	109.9	94.3	89.8	102	98	1.04082	0.740763
P30153	PPP2R1A	Serine/threonine-protein phosphatase 2A 65 kDa regulatory subunit A alpha isoform OS=Homo sapiens GN=PPP2R1A PE=1 SV=4	52.9711	26	58	20	589	65.267	5.11	102.1	101.2	102.6	93.6	100.7	99.7	101.967	98	1.04048	0.153575
G5EKE5	PPFIBP1-ALK	Tyrosine-protein kinase receptor OS=Homo sapiens GN=PPFIBP1-ALK PE=2 SV=1	10.4809	6	10	1	811	90.684	5.76	100.5	99.6	105.8	97.3	97.9	98.8	101.967	98	1.04048	0.116032
P48059	LIMS1	LIM and senescent cell antigen-like-containing domain protein 1 OS=Homo sapiens GN=LIMS1 PE=1 SV=4	39.6923	10	12	10	325	37.226	8.05	101.1	101.8	103	94.1	100.3	99.6	101.967	98	1.04048	0.123396
O43464	HTRA2	Serine protease HTRA2, mitochondrial OS=Homo sapiens GN=HTRA2 PE=1 SV=2	10.0437	3	5	3	458	48.811	10.07	98.4	105	102.6	95	99.9	99.2	102	98.0333	1.04046	0.182427
Q16630	CPSF6	Cleavage and polyadenylation specificity factor subunit 6 OS=Homo sapiens GN=CPSF6 PE=1 SV=2	22.5045	10	23	10	551	59.173	7.15	101.2	102.4	102.3	98.6	100.7	94.8	101.967	98.0333	1.04012	0.0902457
P62906	RPL10A	60S ribosomal protein L10a OS=Homo sapiens GN=RPL10A PE=1 SV=2	48.8479	12	49	12	217	24.816	9.94	100.9	99.8	105.2	100.1	97.6	96.4	101.967	98.0333	1.04012	0.117296
A0A024R2M7	OXSR1	Oxidative-stress responsive 1, isoform CRA_a OS=Homo sapiens GN=OXSR1 PE=4 SV=1	34.5351	13	22	11	527	57.986	6.43	102.1	104.7	99.1	97	101.2	95.9	101.967	98.0333	1.04012	0.160426
P09132	SRP19	Signal recognition particle 19 kDa protein OS=Homo sapiens GN=SRP19 PE=1 SV=3	54.1667	5	8	5	144	16.145	9.85	100.4	102.6	102.9	95.9	100.7	97.5	101.967	98.0333	1.04012	0.0716989
Q8NI62	OK/KNS-cl.6	Ribosomal protein S2 OS=Homo sapiens GN=OK/KNS-cl.6 PE=2 SV=1	68.3544	5	22	1	79	8.752	8	101.5	100.8	103.6	95.3	102.4	96.4	101.967	98.0333	1.04012	0.171088
Q92930	RAB8B	Ras-related protein Rab-8B OS=Homo sapiens GN=RAB8B PE=1 SV=2	36.715	8	29	1	207	23.569	9.07	98.1	108.1	99.7	101.5	93.8	98.8	101.967	98.0333	1.04012	0.363009
Q04206	RELA	Transcription factor p65 OS=Homo sapiens GN=RELA PE=1 SV=2	20.8711	7	10	7	551	60.181	5.68	104.3	102.8	98.8	90.6	99	104.5	101.967	98.0333	1.04012	0.41821
Q8N3C0	ASCC3	Activating signal cointegrator 1 complex subunit 3 OS=Homo sapiens GN=ASCC3 PE=1 SV=3	15.6222	22	28	22	2202	251.301	7.09	100.1	105.4	100.4	94.2	99.5	100.4	101.967	98.0333	1.04012	0.203123
P50443	SLC26A2	Sulfate transporter OS=Homo sapiens GN=SLC26A2 PE=1 SV=2	13.9378	7	10	7	739	81.609	8.38	103.2	98.8	103.9	99.6	98.4	96.1	101.967	98.0333	1.04012	0.106938
Q92990	GLMN	Glomulin OS=Homo sapiens GN=GLMN PE=1 SV=2	9.42761	5	6	5	594	68.165	5.33	100.9	106.9	98.1	94.7	102.1	97.3	101.967	98.0333	1.04012	0.309431
A0A090N8E9	EZH2	Enhancer of zeste homolog 2 (Drosophila) OS=Homo sapiens GN=EZH2 PE=4 SV=1	5.05992	2	3	2	751	85.963	7.21	97.1	110.6	98.2	98.1	98.5	97.5	101.967	98.0333	1.04012	0.415846
Q9UPY3	DICER1	Endoribonuclease Dicer OS=Homo sapiens GN=DICER1 PE=1 SV=3	1.35276	2	2	2	1922	218.542	5.68	99.6	99.7	106.6	97	106	91.1	101.967	98.0333	1.04012	0.468201
Q02790	FKBP4	Peptidyl-prolyl cis-trans isomerase FKBP4 OS=Homo sapiens GN=FKBP4 PE=1 SV=3	71.4597	27	60	27	459	51.772	5.43	101.9	99.8	104.3	95.7	100.4	98.1	102	98.0667	1.04011	0.104456
A0A1W2PRB8		Uncharacterized protein OS=Homo sapiens PE=4 SV=1	23.389	12	19	7	838	93.386	7.77	103.6	101.7	100.5	97.3	99.8	97	101.933	98.0333	1.03978	0.0368928
Q9NXZ2	DDX43	Probable ATP-dependent RNA helicase DDX43 OS=Homo sapiens GN=DDX43 PE=2 SV=2	12.037	6	9	6	648	72.798	8.75	99.7	106.6	99.5	95.1	97.2	101.8	101.933	98.0333	1.03978	0.271459
Q6ZWT7	MBOAT2	Lysophospholipid acyltransferase 2 OS=Homo sapiens GN=MBOAT2 PE=2 SV=2	5	2	2	2	520	59.488	8.03	102.8	101.9	101.1	93.3	103.8	97	101.933	98.0333	1.03978	0.278618
P46736	BRCC3	Lys-63-specific deubiquitinase BRCC36 OS=Homo sapiens GN=BRCC3 PE=1 SV=2	8.86076	2	4	2	316	36.049	5.92	100.1	102.8	103	101.3	95.8	97.1	101.967	98.0667	1.03977	0.110029
O43615	TIMM44	Mitochondrial import inner membrane translocase subunit TIM44 OS=Homo sapiens GN=TIMM44 PE=1 SV=2	40.708	18	27	18	452	51.323	8.32	99.3	105.8	100.8	103.2	97.9	93.1	101.967	98.0667	1.03977	0.329646
Q53Z07	RPL9	NPC-A-16 OS=Homo sapiens GN=RPL9 PE=2 SV=1	69.7917	11	79	11	192	21.85	9.95	100.3	99.8	105.7	97.9	98.5	97.8	101.933	98.0667	1.03943	0.111764
B3KNI2		cDNA FLJ14650 fis, clone NT2RP2002185, highly similar to Ubiquilin-1 OS=Homo sapiens PE=2 SV=1	36.5025	11	34	2	589	62.445	5.11	106.8	98.2	100.8	97.8	100.8	95.6	101.933	98.0667	1.03943	0.26136
P55011	SLC12A2	Solute carrier family 12 member 2 OS=Homo sapiens GN=SLC12A2 PE=1 SV=1	14.0264	13	20	13	1212	131.364	6.4	103.5	103.9	98.4	99.8	92.6	101.8	101.933	98.0667	1.03943	0.307281
Q9H4A6	GOLPH3	Golgi phosphoprotein 3 OS=Homo sapiens GN=GOLPH3 PE=1 SV=1	28.5235	7	9	5	298	33.79	6.44	100.7	102.9	102.2	97.7	101	95.5	101.933	98.0667	1.03943	0.0884676
Q96L92	SNX27	Sorting nexin-27 OS=Homo sapiens GN=SNX27 PE=1 SV=2	19.0388	7	9	7	541	61.226	6.49	101.5	104.6	99.7	90.5	99.7	104	101.933	98.0667	1.03943	0.412489
P98171	ARHGAP4	Rho GTPase-activating protein 4 OS=Homo sapiens GN=ARHGAP4 PE=1 SV=2	11.3108	8	10	8	946	104.96	6.34	99	104.5	102.3	91.7	101	101.5	101.933	98.0667	1.03943	0.339085
B2RB90		cDNA, FLJ95375, highly similar to Homo sapiens glutamine-fructose-6-phosphate transaminase 2 (GFPT2), mRNA OS=Homo sapiens PE=2 SV=1	10.8504	5	7	3	682	76.91	7.25	104	100.9	100.9	97.7	98.8	97.7	101.933	98.0667	1.03943	0.024307
P35606	COPB2	Coatomer subunit beta' OS=Homo sapiens GN=COPB2 PE=1 SV=2	55.298	38	73	38	906	102.422	5.27	103.4	102.8	99.6	96.4	98.6	99.2	101.933	98.0667	1.03943	0.056483
Q0VDF9	HSPA14	Heat shock 70 kDa protein 14 OS=Homo sapiens GN=HSPA14 PE=1 SV=1	35.9528	10	15	10	509	54.76	5.59	101.2	103.9	100.7	97.4	100.7	96.1	101.933	98.0667	1.03943	0.0842721
P50851	LRBA	Lipopolysaccharide-responsive and beige-like anchor protein OS=Homo sapiens GN=LRBA PE=1 SV=4	8.90674	18	22	16	2863	318.906	5.6	101.2	104.6	100	97.6	96.7	99.9	101.933	98.0667	1.03943	0.0821688
Q4G176	ACSF3	Acyl-CoA synthetase family member 3, mitochondrial OS=Homo sapiens GN=ACSF3 PE=1 SV=3	14.7569	5	7	5	576	64.089	8.37	101.3	103.6	100.9	97.3	99.7	97.2	101.933	98.0667	1.03943	0.0300223
Q9H6R6	ZDHHC6	Palmitoyltransferase ZDHHC6 OS=Homo sapiens GN=ZDHHC6 PE=1 SV=1	2.90557	1	1	1	413	47.631	8.47	84.4	103.8	117.6	110.7	80	103.5	101.933	98.0667	1.03943	0.786731
Q8IZ73	RPUSD2	RNA pseudouridylate synthase domain-containing protein 2 OS=Homo sapiens GN=RPUSD2 PE=1 SV=2	4.40367	1	1	1	545	61.273	7.17	99.8	110	95.9	90.3	103.3	100.6	101.9	98.0667	1.03909	0.543176
P12268	IMPDH2	Inosine-5'-monophosphate dehydrogenase 2 OS=Homo sapiens GN=IMPDH2 PE=1 SV=2	46.1089	21	50	21	514	55.77	6.9	102.3	101.2	102.2	93.9	101.6	98.7	101.9	98.0667	1.03909	0.166917
A0A024R1X8	JUP	Junction plakoglobin, isoform CRA_a OS=Homo sapiens GN=JUP PE=4 SV=1	46.7114	24	38	21	745	81.675	6.14	102.6	102.9	100.2	100.3	98.4	95.5	101.9	98.0667	1.03909	0.0791571
O94804	STK10	Serine/threonine-protein kinase 10 OS=Homo sapiens GN=STK10 PE=1 SV=1	10.7438	8	10	6	968	112.065	6.95	99.8	103.4	102.5	94.6	101.6	98	101.9	98.0667	1.03909	0.169783
A0A024R152	hCG_28765	HCG28765, isoform CRA_b OS=Homo sapiens GN=hCG_28765 PE=4 SV=1	2.99177	3	3	3	1337	147.137	5.01	97.9	99.8	108	96.3	101.8	96.1	101.9	98.0667	1.03909	0.349122
A0A024R5W0	HERC1	Hect (Homologous to the E6-AP (UBE3A) carboxyl terminus) domain and RCC1 (CHC1)-like domain (RLD) 1, isoform CRA_b OS=Homo sapiens GN=HERC1 PE=4 SV=1	0.246863	1	1	1	4861	531.891	6.04	92.3	112.7	100.7	91.1	107.8	95.3	101.9	98.0667	1.03909	0.647151
Q8N129	CNPY4	Protein canopy homolog 4 OS=Homo sapiens GN=CNPY4 PE=2 SV=1	4.83871	1	2	1	248	28.292	4.64	101.2	101.4	103.2	104.1	96.3	93.9	101.933	98.1	1.03908	0.289721
V9HW58	HEL-S-77	Epididymis secretory protein Li 77 OS=Homo sapiens GN=HEL-S-77 PE=2 SV=1	55.9113	16	40	16	406	44.792	5.17	102.9	102	100.9	97.1	98.9	98.3	101.933	98.1	1.03908	0.00810031
Q96KB5	PBK	Lymphokine-activated killer T-cell-originated protein kinase OS=Homo sapiens GN=PBK PE=1 SV=3	17.3913	4	5	4	322	36.062	5.12	100.5	101.5	103.8	92.8	98.8	102.7	101.933	98.1	1.03908	0.275919
B2R6A5		cDNA, FLJ92862, highly similar to Homo sapiens solute carrier family 16 (monocarboxylic acid transporters), member 1 (SLC16A1), mRNA OS=Homo sapiens PE=2 SV=1	4.4	3	4	3	500	53.879	8.66	100.7	101.3	103.8	99.6	94.2	100.5	101.933	98.1	1.03908	0.154121
Q969M7	UBE2F	NEDD8-conjugating enzyme UBE2F OS=Homo sapiens GN=UBE2F PE=1 SV=1	20.5405	3	3	3	185	21.064	6.79	99.5	109.5	96.6	94	99.9	100.3	101.867	98.0667	1.03875	0.437103
Q9H3B7		PRO1252 OS=Homo sapiens PE=2 SV=1	54.0541	5	8	3	74	8.274	5.95	109.9	98.4	97.4	99.7	99.5	95.1	101.9	98.1	1.03874	0.424996
P62826	RAN	GTP-binding nuclear protein Ran OS=Homo sapiens GN=RAN PE=1 SV=3	57.4074	12	78	12	216	24.408	7.49	103.1	103.1	99.5	94.9	97.8	101.6	101.9	98.1	1.03874	0.171067
P17252	PRKCA	Protein kinase C alpha type OS=Homo sapiens GN=PRKCA PE=1 SV=4	38.244	19	31	11	672	76.7	7.05	101.2	102.4	102.1	93.4	100.9	100	101.9	98.1	1.03874	0.187291
Q99426	TBCB	Tubulin-folding cofactor B OS=Homo sapiens GN=TBCB PE=1 SV=2	40.5738	7	26	7	244	27.308	5.15	104.2	101.4	100.1	93.8	99.3	101.2	101.9	98.1	1.03874	0.207105
Q9NZN4	EHD2	EH domain-containing protein 2 OS=Homo sapiens GN=EHD2 PE=1 SV=2	44.3831	19	26	16	543	61.123	6.46	101.8	102.8	101.1	96.2	99.5	98.6	101.9	98.1	1.03874	0.0260593
A0A024QZ70	TAOK1	TAO kinase 1, isoform CRA_a OS=Homo sapiens GN=TAOK1 PE=4 SV=1	6.49351	5	5	4	1001	115.997	7.65	104.9	102.1	98.7	91.1	98.8	104.4	101.9	98.1	1.03874	0.421962
Q14007		C-has/bas p21 protein (Fragment) OS=Homo sapiens PE=4 SV=1	29.7297	1	1	1	37	4.092	4.44	100.7	102.1	102.9	98.5	104.3	91.5	101.9	98.1	1.03874	0.368888
B4DJ06		cDNA FLJ56620 OS=Homo sapiens PE=2 SV=1	3.49762	1	1	1	629	67.904	4.91	101.8	117.2	86.7	90.3	115.9	88.1	101.9	98.1	1.03874	0.776894
Q14126	DSG2	Desmoglein-2 OS=Homo sapiens GN=DSG2 PE=1 SV=2	25.1342	18	31	18	1118	122.218	5.24	103.2	101.8	100.7	96.2	99.9	98.2	101.9	98.1	1.03874	0.042243
A0A140VK11	CLPB	ClpB caseinolytic peptidase B homolog (E. coli), isoform CRA_a OS=Homo sapiens GN=CLPB PE=2 SV=1	28.7129	15	19	5	707	78.68	9.01	102.9	103	99.8	97.4	100.9	96	101.9	98.1	1.03874	0.101861
A0A087WSV8	NUCB2	Nucleobindin 2, isoform CRA_b OS=Homo sapiens GN=NUCB2 PE=1 SV=1	38.3333	12	26	12	420	50.196	5.12	101.5	102.4	101.8	99.3	98.3	96.7	101.9	98.1	1.03874	0.00905267
Q6P582	MZT2A	Mitotic-spindle organizing protein 2A OS=Homo sapiens GN=MZT2A PE=1 SV=2	22.7848	2	2	2	158	16.21	9.64	105.3	101.7	98.7	85.5	107.8	101	101.9	98.1	1.03874	0.609583
Q8IX06	REXO1L1P	Putative exonuclease GOR OS=Homo sapiens GN=REXO1L1P PE=5 SV=2	2.96296	1	1	1	675	73.808	9.14	98.1	113.4	94.2	95.6	103.2	95.5	101.9	98.1	1.03874	0.58407
A0A126LAV1	U7	U7 OS=Homo sapiens GN=U7 PE=4 SV=1	1.54849	1	1	1	1227	141.251	6.13	98.8	105.7	101.2	90.4	107	96.9	101.9	98.1	1.03874	0.508165
P23443	RPS6KB1	Ribosomal protein S6 kinase beta-1 OS=Homo sapiens GN=RPS6KB1 PE=1 SV=2	4.19048	2	2	2	525	59.102	6.65	105.5	98.5	101.7	96.4	96.2	101.7	101.9	98.1	1.03874	0.233293
P51790	CLCN3	H(+)/Cl(-) exchange transporter 3 OS=Homo sapiens GN=CLCN3 PE=1 SV=2	3.05623	2	3	2	818	90.907	6.28	97.5	105.8	102.3	102	100.5	91.8	101.867	98.1	1.0384	0.398309
P53602	MVD	Diphosphomevalonate decarboxylase OS=Homo sapiens GN=MVD PE=1 SV=1	20.75	6	7	6	400	43.377	7.23	100.3	104.7	100.7	96.3	96.1	102	101.9	98.1333	1.03838	0.190222
A8K1U9		cDNA FLJ76762, highly similar to Homo sapiens suppressor of zeste 12 homolog (Drosophila) (SUZ12), mRNA OS=Homo sapiens PE=2 SV=1	1.35318	1	1	1	739	82.964	8.81	105.5	102.2	98	98.5	88.2	107.7	101.9	98.1333	1.03838	0.566419
Q96T76	MMS19	MMS19 nucleotide excision repair protein homolog OS=Homo sapiens GN=MMS19 PE=1 SV=2	17.9612	12	14	12	1030	113.217	6.35	100.8	100.5	104.3	96.1	101.7	96.6	101.867	98.1333	1.03804	0.159782
L0R849	EDARADD	Alternative protein EDARADD OS=Homo sapiens GN=EDARADD PE=3 SV=1	13.4021	6	58	1	388	42.315	5.92	100.5	102.3	102.8	99.1	100.2	95.1	101.867	98.1333	1.03804	0.0930149
Q6P1N9	TATDN1	Putative deoxyribonuclease TATDN1 OS=Homo sapiens GN=TATDN1 PE=1 SV=2	45.1178	11	20	11	297	33.58	6.96	102.1	104.7	98.8	93	101.4	100	101.867	98.1333	1.03804	0.296061
C9JA08	NMD3	60S ribosomal export protein NMD3 OS=Homo sapiens GN=NMD3 PE=1 SV=1	31.0019	11	19	11	529	60.087	6.62	100.6	102.2	102.8	96.2	102.5	95.7	101.867	98.1333	1.03804	0.177554
B7Z6G2		cDNA FLJ56152, highly similar to Rho guanine nucleotide exchange factor 7 OS=Homo sapiens PE=2 SV=1	12.2053	6	7	6	721	81.353	7.68	101.1	103.4	101.1	99	98.2	97.2	101.867	98.1333	1.03804	0.0157549
A0A140VKA9		Testis secretory sperm-binding protein Li 236P OS=Homo sapiens PE=2 SV=1	19.2623	3	3	3	244	25.773	7.37	100.1	110	95.5	91.1	101.9	101.4	101.867	98.1333	1.03804	0.537303
C9JYA1	NUPL2	Nucleoporin-like protein 2 (Fragment) OS=Homo sapiens GN=NUPL2 PE=1 SV=1	2.75862	1	1	1	435	46.372	9.25	102.9	103	99.7	99.2	97.4	97.8	101.867	98.1333	1.03804	0.037044
A0A024R5Z5	GTF2A2	Transcription initiation factor IIA subunit 2 OS=Homo sapiens GN=GTF2A2 PE=3 SV=1	14.6789	2	2	2	109	12.449	6.62	108.8	99.4	97.4	97.8	95.2	101.4	101.867	98.1333	1.03804	0.397822
Q67BC3		Endogenous granzyme B OS=Homo sapiens PE=2 SV=1	2.84698	1	1	1	281	31.372	9.64	103.7	102.5	99.4	92.1	99	103.3	101.867	98.1333	1.03804	0.346786
P15880	RPS2	40S ribosomal protein S2 OS=Homo sapiens GN=RPS2 PE=1 SV=2	56.9966	17	76	13	293	31.305	10.24	102.5	98.1	104.9	96.3	99.3	98.8	101.833	98.1333	1.0377	0.167402
Q9H9Q4	NHEJ1	Non-homologous end-joining factor 1 OS=Homo sapiens GN=NHEJ1 PE=1 SV=1	30.1003	5	9	5	299	33.316	5.97	100.7	104.4	100.4	98.2	101.5	94.7	101.833	98.1333	1.0377	0.19006
Q13838	DDX39B	Spliceosome RNA helicase DDX39B OS=Homo sapiens GN=DDX39B PE=1 SV=1	61.6822	21	78	10	428	48.96	5.67	100.3	102.7	102.6	99.6	99.3	95.6	101.867	98.1667	1.03769	0.0699635
P30040	ERP29	Endoplasmic reticulum resident protein 29 OS=Homo sapiens GN=ERP29 PE=1 SV=4	57.0881	14	36	14	261	28.975	7.31	100.5	103	102.1	108	94	92.5	101.867	98.1667	1.03769	0.499536
Q49AR2	C5orf22	UPF0489 protein C5orf22 OS=Homo sapiens GN=C5orf22 PE=1 SV=2	23.5294	6	7	6	442	49.935	4.78	101.6	98.4	105.6	96.8	100	97.7	101.867	98.1667	1.03769	0.181507
P61165	TMEM258	Transmembrane protein 258 OS=Homo sapiens GN=TMEM258 PE=1 SV=1	10.1266	1	2	1	79	9.073	5.83	107.4	102.2	96	95.2	97.3	102	101.867	98.1667	1.03769	0.392057
V9HW29	HEL-S-61	Kinesin-like protein OS=Homo sapiens GN=HEL-S-61 PE=1 SV=1	50.8827	38	75	38	963	109.617	6.51	102.6	101.3	101.6	93.7	101.7	99.1	101.833	98.1667	1.03735	0.199565
P49736	MCM2	DNA replication licensing factor MCM2 OS=Homo sapiens GN=MCM2 PE=1 SV=4	48.2301	36	65	36	904	101.832	5.52	101.3	100	104.2	96.9	99.2	98.4	101.833	98.1667	1.03735	0.0603263
P61204	ARF3	ADP-ribosylation factor 3 OS=Homo sapiens GN=ARF3 PE=1 SV=2	58.5635	10	59	5	181	20.588	7.43	104.6	102.1	98.8	94.5	98	102	101.833	98.1667	1.03735	0.252048
A0A090N8P3	FKBP9	Peptidylprolyl isomerase OS=Homo sapiens GN=FKBP9 PE=4 SV=1	21.9298	9	15	8	570	63.016	5.08	99.8	106.5	99.2	102.6	98.9	93	101.833	98.1667	1.03735	0.371403
Q14571	ITPR2	Inositol 1,4,5-trisphosphate receptor type 2 OS=Homo sapiens GN=ITPR2 PE=1 SV=2	12.2177	27	32	16	2701	307.867	6.43	98.2	104.1	103.2	101.1	96.7	96.7	101.833	98.1667	1.03735	0.193593
A0A090N7T9	SCRN1	Secernin 1 OS=Homo sapiens GN=SCRN1 PE=4 SV=1	33.3333	11	16	11	414	46.353	4.75	105.6	101.4	98.5	93.9	99.5	101.1	101.833	98.1667	1.03735	0.289
B3KN49		cDNA FLJ13562 fis, clone PLACE1008080, highly similar to Homo sapiens hexamethylene bis-acetamide inducible 1 (HEXIM1), mRNA OS=Homo sapiens PE=2 SV=1	23.1198	7	12	7	359	40.582	4.89	102.2	101.1	102.2	96.6	99.6	98.3	101.833	98.1667	1.03735	0.0177043
P42858	HTT	Huntingtin OS=Homo sapiens GN=HTT PE=1 SV=2	1.05029	2	2	2	3142	347.383	6.2	93.1	103.4	109	99	112.1	83.4	101.833	98.1667	1.03735	0.719531
Q13888	GTF2H2	General transcription factor IIH subunit 2 OS=Homo sapiens GN=GTF2H2 PE=1 SV=1	8.10127	3	6	3	395	44.39	6.76	105.4	104	96.1	92.2	96.5	105.8	101.833	98.1667	1.03735	0.499864
A0A087WXW9	COL5A1	Collagen alpha-1(V) chain OS=Homo sapiens GN=COL5A1 PE=1 SV=1	1.79543	2	3	2	1838	183.54	5.07	103.3	97.2	105	106.4	93.2	94.9	101.833	98.1667	1.03735	0.48533
Q9H7L9	SUDS3	Sin3 histone deacetylase corepressor complex component SDS3 OS=Homo sapiens GN=SUDS3 PE=1 SV=2	6.70732	1	1	1	328	38.112	5.66	98.3	105.7	101.5	106.4	96.7	91.4	101.833	98.1667	1.03735	0.49477
Q9Y446	PKP3	Plakophilin-3 OS=Homo sapiens GN=PKP3 PE=1 SV=1	3.76412	2	2	2	797	87.029	9.32	94.1	101.6	109.8	90	99	105.5	101.833	98.1667	1.03735	0.596456
O95785	WIZ	Protein Wiz OS=Homo sapiens GN=WIZ PE=1 SV=2	0.666263	1	1	1	1651	178.563	6.86	102	95.6	107.9	88	105	101.5	101.833	98.1667	1.03735	0.590819
P19474	TRIM21	E3 ubiquitin-protein ligase TRIM21 OS=Homo sapiens GN=TRIM21 PE=1 SV=1	3.36842	2	2	2	475	54.135	6.38	101.8	104.8	98.9	97.4	94.2	102.9	101.833	98.1667	1.03735	0.296779
A0A024R201	PSMD13	Proteasome (Prosome, macropain) 26S subunit, non-ATPase, 13, isoform CRA_a OS=Homo sapiens GN=PSMD13 PE=4 SV=1	68.3511	22	44	22	376	42.891	5.81	102.2	101.4	101.8	98	98.5	98	101.8	98.1667	1.03701	0.000217524
Q5CZB5	DKFZp686M0430	Putative uncharacterized protein DKFZp686M0430 OS=Homo sapiens GN=DKFZp686M0430 PE=2 SV=1	32.1521	20	31	1	1157	125.01	4.49	100.6	89.6	115.2	104.5	91.5	98.5	101.8	98.1667	1.03701	0.684578
Q6NVY1	HIBCH	3-hydroxyisobutyryl-CoA hydrolase, mitochondrial OS=Homo sapiens GN=HIBCH PE=1 SV=2	34.456	14	22	14	386	43.454	8.19	102.7	103.6	99.1	99.3	98	97.2	101.8	98.1667	1.03701	0.0731985
Q9Y6M9	NDUFB9	NADH dehydrogenase [ubiquinone] 1 beta subcomplex subunit 9 OS=Homo sapiens GN=NDUFB9 PE=1 SV=3	44.6927	6	11	6	179	21.817	8.38	99	105.1	101.3	102.4	98	94.1	101.8	98.1667	1.03701	0.290449
Q9NQ29	LUC7L	Putative RNA-binding protein Luc7-like 1 OS=Homo sapiens GN=LUC7L PE=1 SV=1	34.5013	12	23	6	371	43.701	9.92	109.9	96.8	98.7	90.5	100.7	103.3	101.8	98.1667	1.03701	0.555418
Q9Y6X9	MORC2	MORC family CW-type zinc finger protein 2 OS=Homo sapiens GN=MORC2 PE=1 SV=2	6.20155	4	4	4	1032	117.75	8.38	97.6	103.7	104.1	91.4	100.5	102.6	101.8	98.1667	1.03701	0.418222
A0A024R5Z7	ANXA2	Annexin OS=Homo sapiens GN=ANXA2 PE=3 SV=1	78.7611	32	287	32	339	38.58	7.75	103.3	101	101.2	104.7	93	96.9	101.833	98.2	1.037	0.359965
Q92499	DDX1	ATP-dependent RNA helicase DDX1 OS=Homo sapiens GN=DDX1 PE=1 SV=2	55.8108	35	89	35	740	82.38	7.23	102.6	101.9	101	95.6	99.7	99.3	101.833	98.2	1.037	0.0585746
P21399	ACO1	Cytoplasmic aconitate hydratase OS=Homo sapiens GN=ACO1 PE=1 SV=3	32.2835	20	29	20	889	98.337	6.68	101.4	104.3	99.8	95.7	99.5	99.4	101.833	98.2	1.037	0.116016
Q9UBC2	EPS15L1	Epidermal growth factor receptor substrate 15-like 1 OS=Homo sapiens GN=EPS15L1 PE=1 SV=1	25	13	18	13	864	94.197	5.11	101.4	105.1	99	97.4	101.1	96.1	101.833	98.2	1.037	0.192674
Q8N2F6	ARMC10	Armadillo repeat-containing protein 10 OS=Homo sapiens GN=ARMC10 PE=1 SV=1	4.66472	1	2	1	343	37.517	6.61	105.1	102.9	97.5	110.3	95.9	88.4	101.833	98.2	1.037	0.621978
Q9UID3	VPS51	Vacuolar protein sorting-associated protein 51 homolog OS=Homo sapiens GN=VPS51 PE=1 SV=2	7.67263	4	4	4	782	85.988	6.47	99.2	101.4	104.8	92.7	101.2	100.7	101.8	98.2	1.03666	0.323458
A0A140VK17	EHBP1	EH domain binding protein 1, isoform CRA_a OS=Homo sapiens GN=EHBP1 PE=2 SV=1	8.61204	7	8	6	1196	136.154	5.43	104.3	101.6	99.5	90.1	103.3	101.2	101.8	98.2	1.03666	0.451946
P67809	YBX1	Nuclease-sensitive element-binding protein 1 OS=Homo sapiens GN=YBX1 PE=1 SV=3	36.4198	8	50	4	324	35.903	9.88	100.9	99	105.5	95	99.7	99.9	101.8	98.2	1.03666	0.2244
P67936	TPM4	Tropomyosin alpha-4 chain OS=Homo sapiens GN=TPM4 PE=1 SV=3	58.4677	18	52	8	248	28.504	4.69	102.8	100	102.6	95.7	99.6	99.3	101.8	98.2	1.03666	0.0800852
A0A024RA75	HIBADH	3-hydroxyisobutyrate dehydrogenase OS=Homo sapiens GN=HIBADH PE=3 SV=1	39.881	9	16	9	336	35.306	8.13	101.5	105.7	98.2	102.1	100.6	91.9	101.8	98.2	1.03666	0.402656
O95801	TTC4	Tetratricopeptide repeat protein 4 OS=Homo sapiens GN=TTC4 PE=1 SV=3	13.6951	4	6	4	387	44.65	5.6	103	101.8	100.6	98.3	99.9	96.4	101.8	98.2	1.03666	0.042553
Q9Y2Q5	LAMTOR2	Ragulator complex protein LAMTOR2 OS=Homo sapiens GN=LAMTOR2 PE=1 SV=1	14.4	1	2	1	125	13.499	5.4	100.1	100.2	105.1	99.1	104	91.5	101.8	98.2	1.03666	0.418295
Q8WW12	PCNP	PEST proteolytic signal-containing nuclear protein OS=Homo sapiens GN=PCNP PE=1 SV=2	34.8315	5	13	5	178	18.913	7.49	106.7	101.1	97.6	95.6	95.2	103.8	101.8	98.2	1.03666	0.403472
B3KNS4	ERVK3-1	Endogenous retrovirus group K3 member 1 OS=Homo sapiens GN=ERVK3-1 PE=1 SV=1	49.5413	3	5	3	109	11.594	7.78	100.3	110.7	94.4	80.9	104	109.7	101.8	98.2	1.03666	0.737341
D3DQR0	PACSIN3	Protein kinase C and casein kinase substrate in neurons 3, isoform CRA_b OS=Homo sapiens GN=PACSIN3 PE=4 SV=1	7.05882	2	2	2	425	48.502	6.28	97.1	93.6	114.7	92.9	100.3	101.4	101.8	98.2	1.03666	0.63664
A8K556		cDNA FLJ78217 OS=Homo sapiens PE=2 SV=1	18.4874	3	13	3	357	40.259	8.15	100.3	100	105	102.1	97	95.5	101.767	98.2	1.03632	0.237682
Q9ULF5	SLC39A10	Zinc transporter ZIP10 OS=Homo sapiens GN=SLC39A10 PE=1 SV=2	4.21179	3	3	3	831	94.073	6.76	98.1	99	108.2	95.4	97.1	102.1	101.767	98.2	1.03632	0.401342
Q9BUL9	RPP25	Ribonuclease P protein subunit p25 OS=Homo sapiens GN=RPP25 PE=1 SV=1	18.0905	3	3	3	199	20.62	9.61	94.3	109.6	101.5	99.1	99.4	96.2	101.8	98.2333	1.03631	0.475616
P19525	EIF2AK2	Interferon-induced, double-stranded RNA-activated protein kinase OS=Homo sapiens GN=EIF2AK2 PE=1 SV=2	36.1162	17	33	17	551	62.056	8.4	103.8	100.2	101.2	97.5	98.9	98.2	101.733	98.2	1.03598	0.0368647
Q9Y305	ACOT9	Acyl-coenzyme A thioesterase 9, mitochondrial OS=Homo sapiens GN=ACOT9 PE=1 SV=2	33.9408	13	21	13	439	49.87	8.6	101.5	104.1	99.7	104.2	97.8	92.7	101.767	98.2333	1.03597	0.377557
Q9BQA1	WDR77	Methylosome protein 50 OS=Homo sapiens GN=WDR77 PE=1 SV=1	54.0936	11	23	11	342	36.701	5.17	102.3	100.2	102.8	95.7	100.5	98.5	101.767	98.2333	1.03597	0.0923351
Q9UBG0	MRC2	C-type mannose receptor 2 OS=Homo sapiens GN=MRC2 PE=1 SV=2	6.6261	7	13	7	1479	166.568	5.83	101.2	102.4	101.7	102.5	96.2	96	101.767	98.2333	1.03597	0.177585
Q53S33	BOLA3	BolA-like protein 3 OS=Homo sapiens GN=BOLA3 PE=1 SV=1	38.3178	4	6	4	107	12.106	9.64	104.9	104.7	95.7	98.4	101.8	94.5	101.767	98.2333	1.03597	0.393086
B2RBC8		cDNA, FLJ95444, highly similar to Homo sapiens polycystic kidney disease 1-related (PKD1-like), mRNA OS=Homo sapiens PE=2 SV=1	3.71783	2	2	2	1049	115.53	6.11	98.5	98.9	107.9	96	101.1	97.6	101.767	98.2333	1.03597	0.35971
A8K0D4		cDNA FLJ78693, highly similar to Homo sapiens TAF6-like RNA polymerase II, p300/CBP-associated factor (PCAF)-associated factor, 65kDa (TAF6L), mRNA OS=Homo sapiens PE=2 SV=1	1.76849	1	1	1	622	67.7	9.06	97.6	103.9	103.8	97.9	106.8	90	101.767	98.2333	1.03597	0.540088
A0A024R9H2	HRSP12	Heat-responsive protein 12, isoform CRA_a OS=Homo sapiens GN=HRSP12 PE=4 SV=1	51.0949	5	8	5	137	14.485	8.68	96.8	107	101.5	100.1	100.7	93.9	101.767	98.2333	1.03597	0.389283
P49006	MARCKSL1	MARCKS-related protein OS=Homo sapiens GN=MARCKSL1 PE=1 SV=2	35.3846	4	6	4	195	19.517	4.67	107.1	105.1	93.1	93.2	100.8	100.7	101.767	98.2333	1.03597	0.522246
P61163	ACTR1A	Alpha-centractin OS=Homo sapiens GN=ACTR1A PE=1 SV=1	47.8723	11	23	6	376	42.587	6.64	101.5	104.2	99.6	99.2	99.4	96.1	101.767	98.2333	1.03597	0.107603
A0A024R6N2	CDC42BPB	CDC42 binding protein kinase beta (DMPK-like), isoform CRA_a OS=Homo sapiens GN=CDC42BPB PE=3 SV=1	3.50672	6	7	3	1711	194.193	6.37	102.9	103.7	98.6	94.5	103.4	96.8	101.733	98.2333	1.03563	0.322279
Q7L5N1	COPS6	COP9 signalosome complex subunit 6 OS=Homo sapiens GN=COPS6 PE=1 SV=1	39.4495	8	18	8	327	36.14	5.73	101.4	102.5	101.3	98.7	100	96	101.733	98.2333	1.03563	0.047612
A0A0S2Z4J1	HSD17B4	Hydroxysteroid (17-beta) dehydrogenase 4, isoform CRA_b (Fragment) OS=Homo sapiens GN=HSD17B4 PE=2 SV=1	57.8804	32	64	32	736	79.636	8.84	101.1	104.4	99.8	100.1	99.1	95.6	101.767	98.2667	1.03562	0.144399
[truncated: 3,777 more rows]
